# Supplementary material for: Fosl2 Regulates FSH‐Dependent Follicle Maturation Through Feedback Amplification of FSH/FSHR Signaling
Source: Adv Sci (Weinh). 2026 Apr 9:e75223. Online ahead of print. doi: 10.1002/advs.75223 (PMC13334666; doi:10.1002/advs.75223)
Supplement: Supplementary file 3 — Supporting File 3: advs75223‐sup‐0003‐TableS2.xlsx. [file ADVS-9999-e75223-s003.xlsx]

## Sheet: S2
Supporting Table S2. Gene expression data from single-cell transcriptomics.
gene_name	Stroma	Antral_Mural	Theca	Mitotic_granulosa	Epithelial	Other	Preantral_granulosa	Endothelial	Cumulus	Myeloid	Atretic_granulosa
Xkr4	0.000491723	0	0	0	0.00139665	0	0	0	0	0	0
Gm1992	0	0	0	0	0	0	0	0	0	0	0
Gm19938	0.000819538	0	0.0008285	0	0	0	0	0	0	0.00826446	0
Gm37381	0	0	0	0	0	0	0	0	0	0	0
Rp1	0	0.0013363	0	0	0	0	0	0	0	0	0
Sox17	0.00622849	0.36971	0.0008285	0.00318471	0.00558659	0.0245184	0.00294118	0.00473934	0	0.0330579	0
Gm37587	0	0.00846325	0	0	0	0	0	0	0	0	0
Gm37323	0.000163908	0.000445434	0	0	0	0	0	0.00473934	0	0	0
Mrpl15	0.5604	0.711804	0.0488815	0.55414	0.572626	0.541156	0.891176	1.0237	0.203488	0.479339	1.59091
Lypla1	0.275365	0.248107	0.0273405	0.230361	0.444134	0.402802	0.247059	0.407583	0.0697674	0.256198	0.409091
Tcea1	0.703163	0.768374	0.0803645	0.626327	0.907821	0.600701	0.814706	1.42654	0.238372	0.61157	1.09091
Rgs20	0.000163908	0.000445434	0	0	0	0	0	0	0	0	0
Gm16041	0	0	0	0	0	0	0	0	0	0	0
Atp6v1h	0.284707	0.193764	0.04971	0.230361	0.361732	0.518389	0.476471	0.2891	0.0523256	0.421488	0.363636
Oprk1	0.00065563	0.000890869	0.0008285	0.00106157	0.0027933	0	0	0	0	0	0
Npbwr1	0.000163908	0	0	0	0	0	0	0	0	0	0
Rb1cc1	0.691034	0.563474	0.140017	0.452229	0.835196	0.69352	0.776471	0.691943	0.0930233	0.570248	0.363636
4732440D04Rik	0.0999836	0.0819599	0.03314	0.0690021	0.132682	0.0753065	0.123529	0.0663507	0.0174419	0.0330579	0.0454545
Alkal1	0	0.000890869	0	0	0	0	0	0	0	0	0
St18	0.000327815	0	0	0	0	0	0	0	0	0.00826446	0
Pcmtd1	0.50336	0.405791	0.0869925	0.251592	0.555866	0.523643	0.547059	0.49763	0.0581395	0.322314	0.0909091
Gm26901	0.0109818	0.0106904	0.0074565	0.007431	0.0293296	0.00700525	0.0147059	0.028436	0	0.00826446	0
Gm30414	0.000163908	0	0	0	0	0	0	0	0	0	0
Sntg1	0.0290116	0.0173719	0.006628	0.007431	0.0265363	0.00700525	0.0176471	0.0236967	0.00581395	0	0
Rrs1	0.608097	0.379065	0.0869925	0.332272	0.696927	0.467601	0.617647	0.800948	0.110465	0.214876	0.272727
Adhfe1	0.0393378	0.0106904	0.004971	0.0138004	0.023743	0.0210158	0.0117647	0.0189573	0	0.0165289	0.0454545
2610203C22Rik	0.00196689	0.0342984	0	0	0.0027933	0	0.00294118	0	0.0116279	0.123967	0
Vxn	0	0	0	0	0	0	0	0	0	0.00826446	0
Gm29520	0	0	0	0	0	0	0	0	0	0	0
Mybl1	0.00983445	0.0494432	0.003314	0.00849257	0.00837989	0.00700525	0.00294118	0.14218	0	0.0578512	0.0454545
Vcpip1	0.296509	0.236971	0.0588235	0.179406	0.375698	0.304729	0.291176	0.402844	0.0465116	0.347107	0.272727
Gm39590	0.00245861	0.00356347	0	0.00212314	0.0027933	0	0.00294118	0.00473934	0	0.00826446	0
Sgk3	0.196525	0.208909	0.0356255	0.0329087	0.0921788	0.0490368	0.105882	0.208531	0.0290698	0.338843	0.0454545
Mcmdc2	0.00835929	0.00757238	0.006628	0.00318471	0.00698324	0	0	0.00947867	0	0	0
Snhg6	0.491231	0.299332	0.0306545	0.171975	0.294693	0.206655	0.355882	0.436019	0.0697674	0.206612	0.454545
Tcf24	0.0119653	0.00178174	0.001657	0.007431	0.00837989	0.00175131	0.00882353	0	0	0.0165289	0
Ppp1r42	0.00196689	0.000445434	0	0.00318471	0.00139665	0	0.00294118	0	0	0	0
Gm15818	0	0	0	0	0	0	0	0	0	0	0
Cops5	0.665629	0.662806	0.101077	0.705945	0.831006	0.770578	0.914706	0.924171	0.203488	0.545455	0.727273
Cspp1	0.518931	0.401336	0.202154	0.285563	0.664804	0.316988	0.423529	0.829384	0.0581395	0.256198	0.409091
Arfgef1	0.480905	0.360356	0.127589	0.332272	0.607542	0.761821	0.541176	0.554502	0.0813953	0.429752	0.227273
Cpa6	0	0	0	0	0	0	0	0	0	0	0
Prex2	0.021308	0.24588	0.0074565	0	0.0167598	0.0105079	0.0147059	0.028436	0.0116279	0.0165289	0
A830018L16Rik	0.0021308	0.000445434	0	0	0.00418994	0.00175131	0	0	0	0.00826446	0
Gm17644	0	0	0	0	0	0	0	0	0	0	0
Gm29663	0	0	0	0	0	0	0	0	0	0	0
Sulf1	0.0126209	0.0169265	0.001657	0.0116773	0.0139665	0.00175131	0.0411765	0.00473934	0	0	0
Slco5a1	0.00163908	0	0	0.00106157	0.00139665	0	0.00588235	0	0	0	0
Gm29283	0	0	0	0	0	0	0	0	0	0	0
Prdm14	0.000163908	0.000445434	0	0	0.00139665	0	0	0	0	0	0
Ncoa2	0.241928	0.17951	0.0803645	0.12845	0.269553	0.131349	0.170588	0.255924	0.0348837	0.272727	0.136364
Gm29570	0.000819538	0.00178174	0.0008285	0	0	0	0	0	0	0	0
Tram1	0.687428	0.63608	0.0770505	0.519108	0.634078	0.54641	0.6	0.966825	0.284884	0.834711	0.590909
Lactb2	0.114735	0.0993318	0.0157415	0.130573	0.157821	0.169877	0.120588	0.113744	0.0174419	0.0826446	0.136364
Xkr9	0	0	0	0	0	0	0	0	0	0	0
Eya1	0.017702	0.00935412	0.0041425	0.014862	0.0293296	0.0192644	0.0147059	0.00473934	0.00581395	0.00826446	0
Gm9947	0.00606458	0.00489978	0	0	0	0	0	0.0331754	0	0	0
Msc	0.0437633	0.044098	0.0024855	0.00530786	0.0027933	0.00350263	0.0117647	0.14218	0.00581395	0.00826446	0.318182
Trpa1	0.000491723	0	0	0.00212314	0.0027933	0	0	0	0	0	0
Kcnb2	0.0180298	0.00935412	0.0057995	0.0127389	0.0125698	0.00175131	0.00588235	0.00473934	0	0.0165289	0
Terf1	0.165711	0.293987	0.041425	0.151805	0.189944	0.110333	0.152941	0.71564	0.0406977	0.272727	0.0454545
Sbspon	0.00950664	0.00935412	0.0008285	0	0	0	0	0	0	0	0.0909091
4930444P10Rik	0.00491723	0.00178174	0	0	0	0	0	0.014218	0	0.0330579	0
Rpl7	24.5729	26.0214	1.37945	16.4756	18.1411	21.1366	28.3029	47.1801	6.72674	17.562	38.6364
Rdh10	0.14096	0.134521	0.0140845	0.0244161	0.0628492	0.0735552	0.0705882	0.208531	0.0465116	0.181818	0.136364
Gm28095	0	0	0	0	0.00139665	0	0	0	0	0	0
Stau2	0.182757	0.142094	0.024855	0.136943	0.259777	0.15937	0.211765	0.255924	0.0348837	0.280992	0.227273
Gm7568	0.000163908	0	0	0	0	0	0	0	0	0	0
Ube2w	0.423373	0.377728	0.06628	0.46603	0.571229	0.415061	0.544118	0.483412	0.0872093	0.363636	0.363636
Eloc	1.29159	1.60535	0.120961	1.70913	1.72346	1.97373	1.76176	2.56398	0.482558	1.21488	1.95455
D030040B21Rik	0.00573676	0.00935412	0	0.00424628	0	0	0.00588235	0.0189573	0.00581395	0	0.0454545
Tmem70	0.286838	0.254788	0.026512	0.238854	0.273743	0.437828	0.267647	0.369668	0.0872093	0.247934	0.545455
Ly96	0.0706442	0.108686	0.004971	0.0552017	0.0642458	0.0630473	0.0705882	0.0900474	0.0465116	0.347107	0.0454545
Gm28376	0	0	0	0	0	0	0	0	0	0	0
Jph1	0.0298312	0.0227171	0.0074565	0.0541401	0.143855	0.0437828	0.05	0.0663507	0.00581395	0	0
Gm28783	0	0	0	0	0	0	0	0	0	0	0
Gdap1	0.000491723	0.000890869	0.0008285	0	0	0.00175131	0	0	0	0.00826446	0
Gm28784	0	0	0	0	0	0	0	0	0	0	0
Pi15	0.155712	0.0837416	0.0140845	0.00424628	0.0139665	0.0105079	0.0323529	0.322275	0.0116279	0.00826446	0.136364
Gm28154	0.00180298	0.00668151	0	0	0.00139665	0	0	0.00473934	0	0	0
Gm16070	0.00245861	0.0285078	0.0008285	0	0.00558659	0	0	0	0	0	0
Crispld1	0.0322898	0.31804	0.0024855	0.00318471	0.00977654	0.00700525	0.00882353	0.251185	0.0406977	0.0165289	0
Gm28153	0	0	0	0	0	0	0	0	0	0	0
Gm28756	0.000163908	0	0	0	0	0	0	0	0	0	0
Crisp4	0	0	0	0	0	0	0	0	0	0	0
Defb18	0	0	0	0	0	0	0	0	0	0	0
Defb41	0.000163908	0	0	0.00212314	0.0027933	0	0	0	0	0	0
Gm15825	0	0	0	0	0	0	0	0	0	0	0
Tfap2d	0	0	0	0	0	0	0	0	0	0	0
Tfap2b	0	0	0.0008285	0	0	0	0	0	0	0.00826446	0
Gm28340	0	0	0	0	0	0	0	0	0	0	0
Pkhd1	0	0	0	0	0	0	0	0	0	0	0
4930486I03Rik	0	0	0	0	0	0	0	0	0	0	0
Lincmd1	0	0	0	0	0	0	0	0	0	0	0
Il17a	0	0	0	0	0	0	0	0	0	0	0
Il17f	0	0	0	0	0	0	0	0	0	0	0
Mcm3	0.111621	0.67706	0.0389395	0.328025	0.163408	0.0542907	0.317647	1.46919	0.0872093	0.603306	0.409091
Gm28065	0.000163908	0	0	0	0	0	0	0	0	0	0
6720483E21Rik	0.000163908	0	0	0.00106157	0	0	0	0	0	0	0
Paqr8	0.140633	0.100668	0.01657	0.129512	0.217877	0.0928196	0.0735294	0.0995261	0.0406977	0.0330579	0
Efhc1	0.0162268	0.0173719	0.0041425	0.00530786	0.0153631	0.0122592	0.00882353	0.0236967	0.00581395	0.0247934	0.0909091
Tram2	0.25209	0.430735	0.139188	0.422505	0.317039	0.0525394	0.302941	0.208531	0.0581395	0.0743802	0.136364
Gm28287	0.000163908	0	0	0	0	0	0	0	0	0	0
Tmem14a	0.0919521	0.0690423	0.0041425	0.129512	0.113128	0.0963222	0.0764706	0.104265	0.0232558	0.0826446	0.0454545
Gsta3	0.129815	0.0276169	0.0091135	0.0138004	0.0223464	0.00875657	0.0147059	0.175355	0	0.0165289	0.0454545
Gm28836	0	0.000445434	0	0	0	0	0	0	0	0	0
Khdc1a	0.000163908	0.00178174	0.0074565	0	0	0.00350263	0	0	0	0.760331	0
Khdc1c	0.00065563	0.0013363	0.0091135	0	0.0027933	0.00175131	0	0	0	1.72727	0
Khdc1b	0.00065563	0.000445434	0.019884	0	0.00139665	0	0	0	0	0.53719	0
Kcnq5	0.0862154	0.0405345	0.034797	0.0169851	0.027933	0.00875657	0.0470588	0.00947867	0	0.0165289	0
Rims1	0.0227832	0.0160356	0.013256	0.0201699	0.0209497	0	0.0147059	0.014218	0	0.0330579	0
Gm29506	0	0	0	0	0	0	0	0	0	0	0
Ppp1r14bl	0	0	0	0	0	0	0	0	0	0	0
Gm27028	0.000327815	0.000445434	0	0	0	0	0	0	0	0	0
Gm29107	0.00360597	0.00356347	0.004971	0.00106157	0	0.00350263	0.0147059	0.00473934	0	0.0165289	0
Ogfrl1	0.111785	0.205345	0.026512	0.151805	0.135475	0.0595447	0.144118	0.156398	0.0348837	0.31405	0.0909091
Gm28822	0	0	0	0	0	0	0	0	0	0	0
B3gat2	0.0634322	0.0391982	0.0024855	0.0350318	0.0642458	0.0227671	0.0323529	0.0236967	0	0.0165289	0
Smap1	0.909687	0.817372	0.0820215	0.765393	1.09497	0.704028	0.864706	1.43128	0.273256	1.09917	0.909091
Sdhaf4	0.783806	0.73363	0.026512	0.956476	1	1.22417	0.829412	1.3981	0.180233	0.809917	0.590909
Fam135a	0.176856	0.133185	0.053024	0.100849	0.252793	0.124343	0.0970588	0.218009	0.0116279	0.0909091	0.181818
Col9a1	0.00311424	0.0013363	0	0	0.00139665	0.00350263	0	0.00473934	0	0.00826446	0
Col19a1	0.00278643	0	0	0.00212314	0	0	0	0	0	0.00826446	0
Lmbrd1	0.269956	0.192873	0.0505385	0.178344	0.365922	0.236427	0.276471	0.293839	0.0406977	0.289256	0.136364
Gm28237	0	0	0	0	0	0	0	0	0	0	0
Gm29414	0	0	0	0	0	0	0	0	0	0	0
Adgrb3	0.00458941	0.00311804	0.0024855	0.007431	0.0153631	0.0420315	0.0176471	0	0	0	0
Spata31e2	0	0	0	0	0	0	0	0	0	0	0
Gm5524	0	0	0	0	0	0	0	0	0	0	0
Spata31e5	0	0	0	0	0	0	0	0	0	0	0
Gm9898	0.000163908	0	0	0	0	0	0	0	0	0	0
Phf3	0.967218	0.871715	0.246893	0.651805	1.2514	0.865149	1.00882	1.40284	0.151163	0.743802	0.636364
Ptp4a1	0.0614653	0.0467706	0.021541	0.0435244	0.0810056	0.0367776	0.0558824	0.0663507	0	0.0330579	0.0909091
Ptp4a1_dup1	0.00409769	0.00400891	0.001657	0.00530786	0.0027933	0.00525394	0.00294118	0.00947867	0	0.00826446	0
Alyreffm3	0	0	0	0	0	0	0	0	0	0	0
Alyreffm1	0	0	0.0008285	0	0	0	0	0	0	0.0247934	0
Gm29128	0	0	0	0	0	0	0	0	0	0	0
Lgsn	0	0	0	0	0	0	0	0	0	0	0
Dnaaf6rt	0	0	0	0	0	0	0	0	0	0	0
Khdrbs2	0.0131126	0.00623608	0.0041425	0.00636943	0.00558659	0.00175131	0.0147059	0	0	0	0
Semp2l1	0.000163908	0	0.0008285	0	0	0	0	0	0	0	0
Gm37724	0	0.000445434	0	0	0	0	0	0	0	0	0
Gm37591	0	0	0	0	0	0	0	0	0	0	0
Prim2	0.0778561	0.22049	0.0173985	0.0732484	0.0740223	0.0630473	0.126471	0.805687	0.0348837	0.157025	0.136364
Rab23	0.112277	0.117595	0.0207125	0.0690021	0.115922	0.0735552	0.0882353	0.236967	0.0523256	0.0661157	0.136364
Bag2	0.235371	0.240089	0.0405965	0.154989	0.171788	0.23993	0.332353	0.36019	0.0406977	0.0743802	0.409091
Zfp451	0.441895	0.381292	0.134217	0.318471	0.530726	0.304729	0.482353	0.649289	0.0872093	0.305785	0.409091
Bend6	0.00065563	0	0	0	0	0	0.00882353	0.0189573	0	0.0743802	0.0454545
Dst	1.10851	0.738976	0.398509	0.355626	0.815642	0.443082	0.932353	0.478673	0.0988372	0.512397	0.136364
Gm26788	0.0042616	0.00178174	0.0008285	0.00212314	0.0027933	0.00350263	0	0.00473934	0	0	0
Gm37958	0.000163908	0	0	0	0	0	0	0	0	0	0
Gm37233	0.0267169	0.0182628	0.0091135	0.0254777	0.0349162	0.0105079	0.0264706	0.0331754	0	0.0661157	0
Ccdc115	0.221111	0.235189	0.019884	0.223992	0.277933	0.229422	0.25	0.436019	0.0813953	0.677686	0.318182
Gm28306	0.000163908	0	0	0	0	0	0	0	0	0	0
Imp4	0.290444	0.346102	0.039768	0.312102	0.318436	0.294221	0.364706	0.488152	0.104651	0.380165	0.590909
Ptpn18	0.0224553	0.300223	0.0041425	0.007431	0.023743	0.0157618	0.0352941	0.07109	0.0523256	2.57025	0
Gm28417	0.000983445	0.00400891	0	0.00106157	0.0027933	0	0	0	0	0.0661157	0
4930568A12Rik	0	0.000445434	0	0	0	0	0	0	0	0	0
Prss39	0	0	0	0	0	0	0	0	0	0	0
Cfc1	0.000163908	0	0	0	0	0	0.00294118	0	0	0	0
Prss40	0	0	0	0	0	0	0	0	0	0	0
1700101I19Rik	0	0	0	0	0	0	0	0	0	0	0
Amer3	0	0	0	0	0	0	0	0	0	0	0
Arhgef4	0.0383544	0.0374165	0.008285	0.0191083	0.0600559	0.0367776	0.0205882	0.0521327	0	0.0165289	0
Smim39	0	0	0	0	0	0	0	0	0	0	0
Gm38336	0.00983445	0.00979955	0.0024855	0.007431	0.0125698	0.00700525	0.0176471	0.0189573	0.00581395	0	0
Fam168b	0.45763	0.400891	0.0753935	0.31104	0.539106	0.294221	0.455882	0.7109	0.122093	0.429752	0.272727
Plekhb2	0.0209802	0.0267261	0.006628	0.0159236	0.0432961	0.0262697	0.0441176	0.00473934	0	0.165289	0
Gm37068	0	0	0	0	0	0	0	0	0	0	0
Gm28415	0	0	0	0	0	0	0	0	0	0	0
1110002O04Rik	0.000819538	0.000445434	0	0	0	0	0	0	0	0	0
Gm37146	0	0	0	0	0	0	0	0	0	0	0
Gm33222	0	0	0	0	0	0	0	0	0	0	0
4930535G08Rik	0	0	0	0	0	0	0	0	0	0	0
Hs6st1	0.0916243	0.110022	0.023198	0.081741	0.175978	0.640981	0.202941	0.127962	0.0406977	0.115702	0.0454545
Gm37335	0	0	0	0	0	0	0	0	0	0	0
Gm33280	0.00147517	0.000890869	0.0008285	0	0.00139665	0.00525394	0.00588235	0	0	0	0
Uggt1	0.411736	0.356793	0.097763	0.342887	0.663408	0.371278	0.388235	0.492891	0.0348837	0.31405	0.318182
Neurl3	0.0104901	0.013363	0.0008285	0.00212314	0.00977654	0.00525394	0.00882353	0.014218	0	0.479339	0
Arid5a	0.0660547	0.0703786	0.0107705	0.0106157	0.0139665	0.061296	0.0411765	0.175355	0.0290698	0.132231	0.136364
4930403P22Rik	0.0122931	0.0120267	0.0041425	0.00849257	0.0139665	0.00175131	0.0147059	0.014218	0.0116279	0.0165289	0
Kansl3	0.261105	0.259243	0.072908	0.154989	0.360335	0.15937	0.273529	0.350711	0.0465116	0.198347	0.318182
Fer1l5	0.000163908	0.000445434	0	0	0.00139665	0	0	0	0	0	0
Lman2l	0.120144	0.111359	0.036454	0.136943	0.234637	0.103327	0.117647	0.0758294	0.0116279	0.107438	0.0909091
Cnnm4	0.0280282	0.0356347	0.0074565	0.0307856	0.0335196	0.0245184	0.0441176	0.0379147	0.00581395	0.140496	0
Cnnm3	0.129487	0.164365	0.044739	0.123142	0.205307	0.101576	0.179412	0.180095	0.0290698	0.107438	0.0454545
Gm38033	0.000327815	0.00222717	0	0	0	0	0.00294118	0	0	0	0
Ankrd23	0.0244222	0.0302895	0.014913	0.0191083	0.0251397	0.0105079	0.0470588	0.0521327	0.00581395	0.00826446	0.0454545
Ankrd39	0.207015	0.231626	0.072908	0.239915	0.27095	0.15937	0.258824	0.222749	0.0406977	0.0991736	0.0909091
Sema4c	0.108671	0.179955	0.0372825	0.115711	0.180168	0.0402802	0.111765	0.156398	0.0232558	0.0743802	0.181818
D430040D24Rik	0.0150795	0.0182628	0.003314	0.00849257	0.0125698	0.00350263	0	0.0331754	0.00581395	0	0.0454545
Fam178b	0.0511392	0.144766	0.0074565	0.452229	0.189944	0.00875657	0.0705882	0.042654	0.0116279	0.0247934	0
Cox5b	2.65137	2.72383	0.178956	3.138	3.25838	4.38529	3.41471	4.39336	0.912791	2.89256	4.04545
Actr1b	0.232421	0.288196	0.0422535	0.247346	0.329609	0.327496	0.35	0.454976	0.0930233	0.22314	0.227273
4933424G06Rik	0.00458941	0.00356347	0.0008285	0.00212314	0	0	0.00294118	0	0	0	0
Gm33533	0.000327815	0	0	0	0	0	0	0	0	0	0
Zap70	0.000163908	0.00445434	0	0.00106157	0	0.00350263	0.00294118	0	0	0.00826446	0
Tmem131	0.665301	0.581292	0.166529	0.503185	0.962291	0.302977	0.420588	0.677725	0.0465116	0.330579	0.454545
Gm38115	0.0601541	0.0507795	0.0240265	0.0530786	0.0810056	0.0227671	0.0617647	0.0853081	0	0.0165289	0.0909091
Vwa3b	0.00245861	0.00178174	0	0	0	0	0.00294118	0	0	0	0
Gm37020	0	0	0	0	0	0	0	0	0	0	0
Cnga3	0	0	0	0	0	0	0	0	0	0	0
Inpp4a	0.0947386	0.105122	0.026512	0.0615711	0.128492	0.0928196	0.1	0.0663507	0.0116279	0.140496	0.0909091
4930439A04Rik	0.000163908	0	0	0	0	0	0	0	0	0	0
Coa5	0.207999	0.155902	0.031483	0.157113	0.297486	0.327496	0.241176	0.232227	0.0290698	0.190083	0.136364
Unc50	0.352073	0.413363	0.04971	0.359873	0.441341	0.42732	0.447059	0.630332	0.0755814	0.363636	0.5
Mgat4a	0.0216358	0.04098	0.008285	0.0201699	0.0502793	0.0210158	0.0176471	0.056872	0.0116279	0.173554	0
Cracdl	0.00065563	0	0.0008285	0.00106157	0	0	0	0.00473934	0	0	0
4930556I23Rik	0	0	0	0	0	0	0	0	0	0	0
Tsga10	0.0388461	0.030735	0.009942	0.0286624	0.0460894	0.0227671	0.0352941	0.0758294	0.0174419	0.157025	0
Gm26805	0.000327815	0.000445434	0	0	0	0	0	0	0	0	0
Lipt1	0.0304868	0.0169265	0	0.0212314	0.0321229	0.0490368	0.0382353	0.028436	0.0116279	0.0413223	0
Mitd1	0.12375	0.165702	0.014913	0.122081	0.178771	0.136602	0.147059	0.218009	0.0465116	0.190083	0.181818
Mrpl30	1.23291	1.23875	0.0969345	1.15711	1.23045	1.43433	1.59118	1.91943	0.389535	1.16529	1.72727
Lyg2	0	0	0	0	0	0	0	0	0	0	0
Gm15457	0	0	0	0	0	0	0	0	0	0	0
Lyg1	0	0	0	0	0	0	0	0	0	0	0
Txndc9	0.90477	0.92784	0.136703	0.842887	0.903631	0.838879	1.11765	1.41706	0.372093	1.23967	1.13636
Eif5b	0.866415	0.832071	0.123447	0.632696	0.949721	0.975482	1.04118	1.30806	0.238372	0.85124	0.954545
Rev1	0.185216	0.166147	0.0521955	0.127389	0.27095	0.122592	0.211765	0.317536	0.0232558	0.264463	0.181818
Gm37062	0.000163908	0.000445434	0	0.00106157	0	0	0	0	0	0	0
Gm5099	0	0.000445434	0	0	0	0	0	0	0	0	0
Aff3	0.25127	0.212472	0.0621375	0.142251	0.162011	0.028021	0.129412	0.308057	0.0465116	0.0661157	0.227273
Gm16150	0.00147517	0.000890869	0.0024855	0.00212314	0.00139665	0.00175131	0	0	0	0.00826446	0
Gm16151	0.000163908	0.000890869	0	0	0.00139665	0	0	0	0	0	0
Gm16152	0.0945747	0.0721604	0.038111	0.0605096	0.0656425	0.0140105	0.0617647	0.113744	0.0116279	0.0330579	0.0909091
Lonrf2	0.00557286	0.00267261	0.001657	0	0.00139665	0.00350263	0	0.00473934	0	0.0661157	0
Chst10	0.00852319	0.00935412	0.0008285	0.00955414	0.0111732	0.0122592	0.0147059	0.0189573	0	0.0330579	0
Gm37707	0	0	0	0	0	0	0	0	0	0	0
Nms	0	0	0	0	0	0	0	0	0	0	0
Pdcl3	0.550402	0.589755	0.057995	0.609342	0.709497	0.812609	0.752941	0.829384	0.162791	0.603306	1
Gm37821	0	0	0	0	0	0	0	0	0	0	0
Npas2	0.00311424	0.0013363	0.0008285	0	0.00139665	0.0367776	0.00588235	0	0	0	0
Rpl31	5.07114	5.26102	0.375311	3.37686	4.50559	5.63398	6.25294	10.3081	1.44767	4.54545	7
Tbc1d8	0.0463858	0.0873051	0.014913	0.0477707	0.0628492	0.250438	0.108824	0.0236967	0.0116279	0.22314	0
Cnot11	0.171119	0.197773	0.0124275	0.144374	0.178771	0.134851	0.208824	0.341232	0.0406977	0.165289	0.227273
Gm15832	0.0042616	0.00178174	0.0024855	0.00106157	0.0027933	0.00525394	0.00294118	0.00473934	0	0	0
Rnf149	0.155384	0.162138	0.036454	0.146497	0.256983	0.236427	0.264706	0.151659	0.0872093	0.256198	0.0454545
Creg2	0.0155712	0.0106904	0.0041425	0.00106157	0.00139665	0	0.0323529	0	0.0116279	0	0
D930019O06Rik	0.000491723	0.000445434	0	0	0	0	0	0.00473934	0	0	0
Rfx8	0.00114735	0.00311804	0	0	0.0027933	0	0.00294118	0	0	0.00826446	0
Gm3646	0.00229471	0	0	0.00106157	0.00418994	0	0	0	0	0	0
1700066B17Rik	0.00196689	0.000890869	0.0008285	0.00212314	0.00698324	0.00175131	0	0	0	0	0
Map4k4	2.08622	1.66192	0.568351	1.05732	2.28631	1.97723	2.82647	2.25118	0.412791	1.01653	1.22727
Il1r2	0.00737584	0.00178174	0	0.00212314	0.00558659	0	0	0.0331754	0.0116279	0.0330579	0
Gm16894	0.0044255	0	0	0.00636943	0.00418994	0	0	0	0	0	0
Il1r1	0.165383	0.110022	0.0223695	0.139066	0.268156	0.0490368	0.138235	0.265403	0.122093	0.107438	0.227273
Il1rl2	0.0347484	0.0262806	0.0041425	0.00849257	0.00977654	0.00875657	0.00882353	0.132701	0.0116279	0.0165289	0
Il1rl1	0	0.0013363	0	0	0	0	0	0	0	0.0247934	0
Il18r1	0.0044255	0.0013363	0.0024855	0.00106157	0	0	0	0	0	0.0165289	0
Il18rap	0	0	0	0	0	0	0.00294118	0	0.00581395	0.0330579	0
Gm35801	0	0	0	0	0	0	0	0	0	0	0
Slc9a4	0.000163908	0	0	0	0	0	0	0	0	0.0165289	0
Slc9a2	0.00475332	0.00623608	0.003314	0.00106157	0	0.00175131	0.00588235	0	0	0	0
Gm37623	0	0	0	0	0	0	0	0	0	0	0
Gm37915	0.000163908	0	0	0	0.00139665	0	0	0	0	0	0
Mfsd9	0.0165547	0.0115813	0.0057995	0.0201699	0.0223464	0.0227671	0.0176471	0.014218	0.00581395	0	0
Tmem182	0.0162268	0.0129176	0.009942	0.00106157	0.00418994	0	0.0441176	0.00947867	0	0	0
4930448I06Rik	0	0	0	0	0	0	0	0	0	0	0
Gm28634	0	0	0	0	0	0	0	0	0	0	0
Gm29260	0.000163908	0.000890869	0.0008285	0.00530786	0.0027933	0	0.00294118	0	0	0	0
Gm9915	0	0	0	0	0	0	0	0	0	0	0
Gm29664	0	0	0	0	0	0	0	0	0	0	0
Gm28175	0.00065563	0.00979955	0.0008285	0.0169851	0.00977654	0.00175131	0.00294118	0	0	0	0
Gm28140	0	0	0	0	0	0	0	0	0	0	0
Pantr1	0	0	0	0	0	0	0	0	0	0	0
Gm20646	0	0	0	0	0	0	0	0	0	0	0
Pou3f3	0.000163908	0	0	0	0	0	0	0	0	0.00826446	0
Pantr2	0	0	0	0	0	0	0	0	0	0	0
Dalir	0	0	0	0	0	0	0	0	0	0	0
Mrps9	0.646124	0.668597	0.076222	0.68896	0.839385	0.705779	0.861765	0.876777	0.139535	0.53719	0.772727
Gpr45	0.00360597	0.00534521	0.0008285	0.00636943	0.00418994	0.00875657	0.00294118	0.0189573	0	0	0
Tgfbrap1	0.0935912	0.0855234	0.019884	0.0785563	0.127095	0.0700525	0.105882	0.0947867	0.0174419	0.107438	0.227273
Gm28782	0	0	0	0	0	0	0	0	0	0	0
8430432A02Rik	0.00409769	0.00445434	0.0008285	0.00424628	0.00837989	0.00350263	0.00294118	0	0	0	0
AI597479	0.0953942	0.0997773	0.0223695	0.0944798	0.125698	0.056042	0.108824	0.0995261	0.0290698	0.0661157	0.0454545
Fhl2	1.11244	0.979065	0.0356255	0.0753715	0.111732	0.302977	0.423529	3.58768	0.918605	0.206612	3.36364
Gm29040	0.000327815	0.000445434	0	0	0	0	0	0.00473934	0	0	0
Nck2	0.0965416	0.0895323	0.01657	0.0509554	0.0949721	0.0595447	0.0911765	0.175355	0.0232558	0.0247934	0
Ecrg4	0.0647435	0.0387528	0.003314	0.00318471	0.0111732	0.0105079	0.0147059	0.0236967	0.00581395	0.0165289	0
Gm29155	0.000163908	0.000445434	0	0.00106157	0.0027933	0	0.00294118	0	0	0	0
Gm29157	0.000327815	0	0	0	0	0	0	0	0	0	0
Gm29156	0.000327815	0.0013363	0	0.00106157	0	0	0.00882353	0	0	0	0
Uxs1	0.178659	0.23029	0.031483	0.2569	0.349162	0.250438	0.252941	0.559242	0.0523256	0.173554	0.227273
Tpp2	0.631536	0.474833	0.151616	0.335456	0.710894	0.47986	0.514706	0.881517	0.0697674	0.479339	0.272727
Mettl21c	0.0116374	0.0106904	0.003314	0.0169851	0.0167598	0.00350263	0.0117647	0.00473934	0.00581395	0	0
Ccdc168	0.0257335	0.0347439	0.009942	0.0138004	0.0307263	0.00700525	0.00294118	0.0616114	0	0	0
Tex30	0.26553	0.42049	0.0306545	0.29087	0.318436	0.154116	0.338235	0.966825	0.0406977	0.280992	0.363636
Poglut2	0.386822	0.392428	0.062966	0.451168	0.441341	0.217163	0.435294	0.848341	0.0930233	0.181818	0.545455
Bivm	0.104737	0.0953229	0.0173985	0.111465	0.143855	0.120841	0.1	0.109005	0.0232558	0.0991736	0.0454545
Ercc5	0.162268	0.135412	0.036454	0.0997877	0.202514	0.10683	0.138235	0.345972	0.0639535	0.107438	0.227273
Mettl21e	0.000163908	0.000445434	0	0	0	0	0	0	0	0	0
Gm28893	0	0.000445434	0	0	0	0	0	0	0	0	0
Gulp1	0.127192	0.0997773	0.004971	0.0201699	0.0349162	0.0472855	0.105882	0.260664	0.0581395	0.00826446	0.0454545
4930521E06Rik	0	0	0	0	0	0	0	0.00473934	0	0	0
Col3a1	7.60023	3.33497	0.438277	0.225053	0.522346	0.511384	1.25	25.2512	3.01163	0.818182	11.1364
Col5a2	0.694149	0.362584	0.054681	0.0583864	0.149441	0.0700525	0.264706	1.87678	0.354651	0.132231	0.454545
Wdr75	0.280118	0.302004	0.03314	0.208068	0.25419	0.30648	0.385294	0.597156	0.122093	0.247934	0.227273
Gm5269	0	0	0	0	0	0	0	0	0	0	0
Slc40a1	0.222259	0.11804	0.044739	0.0711253	0.0879888	0.0385289	0.182353	0.0900474	0.0174419	1.2562	0.0454545
Dnah7b	0.0327815	0.0151448	0.011599	0.00530786	0.0209497	0.00875657	0.0323529	0.0236967	0	0.0165289	0.0454545
Dnah7c	0.00721193	0.0195991	0	0.0254777	0.00698324	0	0.0147059	0.0236967	0.00581395	0.0165289	0
Slc39a10	0.288969	0.416481	0.038111	0.193206	0.337989	0.208406	0.3	0.530806	0.0872093	0.214876	0.409091
Gm28151	0.00835929	0.00400891	0.004971	0.00318471	0.00837989	0.00875657	0.00294118	0.00473934	0	0.00826446	0
Gm28826	0	0	0	0	0	0	0	0	0	0	0
C230029F24Rik	0	0	0	0	0	0	0	0	0	0	0
4933411E06Rik	0.000327815	0	0.0008285	0.00106157	0	0	0	0	0	0	0
Gm29665	0	0	0	0	0	0	0	0	0	0	0
Gm28321	0.000163908	0	0	0	0	0	0	0	0	0	0
Tmeff2	0.0871988	0.0685969	0.0057995	0.0254777	0.0293296	0	0.0352941	0.175355	0.0232558	0.00826446	0
Gm28322	0.000491723	0	0	0	0	0	0	0.00947867	0	0	0
Gm28319	0	0	0	0	0	0	0	0	0	0	0
Gm28320	0.00688412	0.00668151	0.0024855	0.00106157	0.0027933	0	0	0.0236967	0	0	0
Gm29325	0.00409769	0.00400891	0.0041425	0.00212314	0.0111732	0.00175131	0.0117647	0.00473934	0	0	0
9330175M20Rik	0.00065563	0	0	0	0	0	0	0	0	0	0
Cavin2	0.585314	0.993318	0.0256835	0.0838641	0.202514	0.0507881	0.161765	1.63507	0.215116	0.0909091	0.727273
1700072G22Rik	0.000163908	0	0	0.00106157	0	0	0	0	0	0	0
Nabp1	0.134404	0.114031	0.043082	0.0753715	0.129888	0.0402802	0.0558824	0.14218	0.0116279	0.157025	0.0454545
Gm17767	0.000163908	0	0	0	0	0	0	0	0	0.0165289	0
Gm28055	0.000163908	0.000890869	0	0	0	0	0	0	0	0	0
Myo1b	0.57089	1.1029	0.217067	1.22293	1.2095	0.366025	0.955882	1.07109	0.180233	0.495868	0.318182
Gm29453	0.00967055	0.0178174	0.0107705	0.0180467	0.0251397	0.00350263	0.0205882	0.00473934	0	0.0578512	0
Gm28323	0.00557286	0.00668151	0.0041425	0.00212314	0.00837989	0.00350263	0.00294118	0.00947867	0.00581395	0	0
Stat4	0.00114735	0	0	0	0	0	0.00588235	0	0	0.0578512	0
Gm31812	0.00590067	0.00846325	0.0008285	0.0159236	0.00558659	0.00875657	0.0117647	0.00473934	0	0.0165289	0
Stat1	0.262416	0.207127	0.039768	0.136943	0.276536	0.192644	0.176471	0.388626	0.0697674	0.289256	0.318182
Gls	2.23242	1.74922	0.873239	1.18684	2.00698	1.05604	2.09706	2.09005	0.25	1.13223	0.727273
Nab1	0.418128	0.344321	0.0422535	0.152866	0.287709	0.257443	0.352941	0.829384	0.0697674	0.347107	0.227273
Gm53065	0	0	0	0	0	0	0	0	0	0	0
Gm28178	0	0	0	0	0	0	0	0	0	0	0
Nemp2	0.0309785	0.0400891	0.0074565	0.0180467	0.0405028	0.00700525	0.0264706	0.151659	0.00581395	0.0495868	0.0454545
Mfsd6	0.0572037	0.0414254	0.0223695	0.0191083	0.0558659	0.0507881	0.120588	0.00947867	0	0.0247934	0
Gm29670	0.000491723	0	0	0	0	0	0	0	0	0	0
Inpp1	0.0814621	0.122049	0.0091135	0.0467091	0.075419	0.10683	0.105882	0.199052	0.0348837	0.0991736	0.0454545
Hibch	0.248648	0.203118	0.0273405	0.234607	0.256983	0.341506	0.279412	0.369668	0.0406977	0.0743802	0.409091
1700019D03Rik	0.00508113	0.00356347	0	0.00318471	0.0027933	0	0.00294118	0.00947867	0	0	0
Mstn	0	0	0	0	0	0	0	0	0	0	0
1700019A02Rik	0	0.000445434	0	0	0	0	0	0	0	0	0
Pms1	0.021308	0.036971	0.0107705	0.0191083	0.0335196	0.0245184	0.0411765	0.0900474	0	0.0495868	0
Gm28777	0.000163908	0	0	0	0	0	0	0	0	0	0
Ormdl1	0.138174	0.184855	0.021541	0.254777	0.301676	0.197898	0.267647	0.265403	0.0697674	0.157025	0.136364
Osgepl1	0.111785	0.112249	0.0091135	0.121019	0.152235	0.101576	0.0970588	0.199052	0.0348837	0.0826446	0.136364
Asnsd1	0.189477	0.225835	0.0190555	0.0997877	0.124302	0.196147	0.179412	0.43128	0.0174419	0.363636	0.136364
Asdurf	0	0	0	0	0	0	0	0	0	0	0
Dnah7a	0.00803147	0.0120267	0.0024855	0.0138004	0.00837989	0	0.00882353	0.00947867	0	0.00826446	0
Stk17b	0.189313	0.211136	0.0323115	0.139066	0.230447	0.190893	0.15	0.393365	0.0639535	0.628099	0.136364
Hecw2	0.0806425	0.141648	0.0356255	0.0944798	0.0670391	0.033275	0.138235	0.042654	0.0116279	0.0413223	0
Ccdc150	0.000819538	0.00178174	0.0008285	0	0.00418994	0	0	0.00473934	0	0.0165289	0
Gtf3c3	0.122439	0.0957684	0.0207125	0.11465	0.160615	0.112084	0.152941	0.132701	0.0581395	0.132231	0.136364
Gm34066	0.000163908	0.000445434	0	0	0	0	0	0	0	0	0
Pgap1	0.0547451	0.0654788	0.0190555	0.0477707	0.0628492	0.0542907	0.0647059	0.118483	0.00581395	0.14876	0
Ankrd44	0.0375348	0.0494432	0.013256	0.0159236	0.0377095	0.0157618	0.0176471	0.0616114	0.00581395	0.264463	0
4930444A19Rik	0.000163908	0	0	0	0	0	0	0	0	0	0
Sf3b1	2.2834	2.449	0.448219	1.71125	2.6676	1.94221	2.54118	4.01896	0.517442	2.2562	2.22727
Coq10b	0.474512	0.3902	0.103563	0.253715	0.371508	0.432574	0.532353	0.7109	0.133721	0.239669	0.409091
Hspd1	7.63875	3.502	0.479702	3.13376	4.23464	18.8091	6.60294	9.41232	1.0814	2.90083	7.63636
Hspe1	8.07868	3.82004	0.389395	4.02017	4.88547	14.6673	5.57941	8.29858	1.18023	3.39669	7.59091
Mob4	1.74742	0.783519	0.097763	0.687898	0.913408	2.68126	1.07059	1.5545	0.290698	0.768595	1
Rftn2	0.10654	0.0498886	0.001657	0.00955414	0.0209497	0.0507881	0.0352941	0.0853081	0.0174419	0.0165289	0.0454545
Gm10561	0.0116374	0.00623608	0	0.00212314	0.00698324	0.00350263	0.00294118	0.0236967	0.0174419	0	0
Mars2	0.0370431	0.0334076	0.0074565	0.0116773	0.0251397	0.0577933	0.0264706	0.109005	0	0.0247934	0
Boll	0.000327815	0	0	0	0	0.00175131	0	0	0	0.00826446	0
Plcl1	0.0721193	0.0329621	0.003314	0.00212314	0.00977654	0.00700525	0.0147059	0.14218	0.0116279	0.0165289	0
9130227L01Rik	0	0	0	0	0	0	0	0	0	0.00826446	0
1700003I22Rik	0	0	0	0	0	0	0	0	0	0	0
Gm28240	0	0	0	0	0	0	0	0	0	0	0
Hsfy2	0	0	0	0	0	0	0	0	0	0	0
Satb2	0.00409769	0.00356347	0.0008285	0.00530786	0.00698324	0.0140105	0.00588235	0.00473934	0.00581395	0.0330579	0.0454545
9130024F11Rik	0.00409769	0.00178174	0.0008285	0.00212314	0.00418994	0.00350263	0	0.0189573	0	0.00826446	0
1700126A01Rik	0	0	0	0	0	0	0	0	0	0	0
BC055402	0.000327815	0	0	0	0	0	0	0	0	0	0
4930558J18Rik	0.000983445	0.00846325	0.0008285	0.00106157	0	0	0.00294118	0.028436	0	0	0
1700066M21Rik	0.0367153	0.0463252	0.003314	0.0254777	0.0544693	0.0402802	0.0294118	0.146919	0.00581395	0.0495868	0
Tyw5	0.0747418	0.0463252	0.0074565	0.0498938	0.0740223	0.061296	0.0647059	0.0995261	0.0232558	0.0247934	0.181818
Maip1	0.344534	0.332739	0.03314	0.315287	0.372905	0.444834	0.435294	0.530806	0.0697674	0.165289	0.227273
Spats2l	0.308966	0.244989	0.018227	0.0159236	0.0544693	0.0297723	0.105882	1.07109	0.133721	0.0743802	0.545455
Gm17234	0	0	0	0	0	0	0	0	0	0	0
Kctd18	0.0911326	0.0832962	0.021541	0.0732484	0.153631	0.056042	0.0852941	0.165877	0.0116279	0.0495868	0
Sgo2a	0.019505	0.341203	0.0074565	0.0191083	0.0293296	0.00525394	0.0294118	1.32701	0.0174419	0.206612	0
Aox1	0.0395017	0.0138085	0.006628	0.00636943	0.00977654	0.0105079	0.0264706	0.00947867	0.0116279	0	0
Aox3	0.0170464	0.013363	0	0	0	0.00350263	0.00588235	0	0.00581395	0	0.0454545
Aox4	0.000819538	0.00445434	0	0.007431	0.00139665	0	0	0	0	0.00826446	0
Gm15759	0	0.000445434	0.0008285	0.00106157	0.00139665	0	0	0.00473934	0	0	0
Aox2	0.0203245	0.0124722	0.0024855	0.00849257	0.023743	0.00700525	0.0176471	0.0473934	0	0	0
Bzw1	3.43321	2.88552	0.323944	2.51592	4.12151	7.46585	7.03824	6.98578	1.08721	2.01653	4.63636
Clk1	1.89182	1.57194	0.775476	1.1242	1.93994	1.37478	2.07647	1.81043	0.209302	1.02479	0.727273
Ppil3	0.404196	0.403563	0.029826	0.449045	0.477654	0.502627	0.588235	0.64455	0.145349	0.338843	1
Nif3l1	0.0699885	0.081069	0.0057995	0.0498938	0.0488827	0.0875657	0.126471	0.180095	0.0174419	0.0578512	0.136364
Orc2	0.1426	0.206682	0.0223695	0.156051	0.181564	0.157618	0.226471	0.445498	0.0348837	0.140496	0.318182
Gm15834	0.00852319	0.00757238	0.006628	0.00424628	0.00698324	0.00875657	0.00294118	0.00947867	0	0.0165289	0
Hycc2	0.258154	0.193764	0.0704225	0.136943	0.319832	0.211909	0.214706	0.180095	0.0348837	0.14876	0.136364
Ndufb3	1.07818	1.1559	0.079536	1.23885	1.37291	1.669	1.18235	1.74408	0.302326	0.818182	1.13636
Flacc1	0.000327815	0.000445434	0	0	0	0.00175131	0	0.00473934	0	0	0
Cflar	0.623504	0.549666	0.130075	0.422505	0.805866	0.476357	0.523529	0.611374	0.0872093	0.727273	0.363636
Casp8	0.12375	0.309131	0.0223695	0.187898	0.208101	0.155867	0.211765	0.341232	0.0465116	0.619835	0.0909091
Trak2	0.161777	0.188419	0.048053	0.22293	0.410615	0.127846	0.185294	0.208531	0.0581395	0.0495868	0.0909091
Stradb	0.180134	0.151893	0.039768	0.254777	0.410615	0.138354	0.167647	0.123223	0.0406977	0.140496	0.0454545
C2cd6	0.00065563	0	0	0.00106157	0.0027933	0	0	0	0	0	0
Gm55816	0	0	0	0	0	0	0	0	0	0	0
Gm29018	0.000327815	0.000445434	0	0.00318471	0.00139665	0.00175131	0	0	0	0	0
Tmem237	0.296837	0.413363	0.03314	0.368365	0.432961	0.297723	0.367647	0.92891	0.133721	0.190083	0.545455
G730003C15Rik	0.0175381	0.0200445	0.0024855	0.0212314	0.027933	0.0437828	0.0147059	0.0331754	0.00581395	0.00826446	0.0454545
Mpp4	0.00327815	0.00222717	0.0008285	0.00212314	0.00139665	0	0.00882353	0.00473934	0	0	0
Gm29017	0.000163908	0	0	0	0	0	0	0	0	0	0
Als2	0.0322898	0.0289532	0.0124275	0.0244161	0.0418994	0.0192644	0.0352941	0.0379147	0.00581395	0.0247934	0
Cdk15	0.00196689	0.000445434	0	0.00106157	0	0	0.00588235	0	0	0.00826446	0
Gm29016	0	0	0	0	0	0	0	0	0	0.00826446	0
Fzd7	0.134404	0.0899777	0.0157415	0.0498938	0.0837989	0.0420315	0.102941	0.123223	0.0174419	0.0661157	0.136364
Gm26813	0.00065563	0.000445434	0	0	0.00139665	0	0	0.00473934	0	0	0
Gm973	0.00983445	0.00222717	0.0008285	0.00318471	0.0027933	0.00175131	0	0.00473934	0	0.0165289	0
Gm28411	0.000163908	0	0	0	0	0	0	0	0	0	0
Sumo1	1.79626	1.43474	0.107705	1.40446	1.69553	1.57968	1.68235	2.46919	0.55814	1.23967	2
Nop58	0.764465	0.945212	0.10522	0.43949	0.576816	0.588441	1.08529	2.1564	0.244186	0.545455	1.31818
Bmpr2	3.36338	3.01381	1.07539	4.53928	10.6215	1.46585	2.16471	1.24645	0.337209	0.735537	0.272727
Fam117b	0.284871	0.274388	0.0671085	0.156051	0.178771	0.178634	0.326471	0.123223	0.0465116	0.404959	0.0454545
Ica1l	0.0365514	0.0138085	0.009942	0.00106157	0.00977654	0.00525394	0.0176471	0.00473934	0	0.14876	0
Wdr12	0.212916	0.284187	0.043082	0.123142	0.150838	0.225919	0.317647	0.582938	0.0813953	0.297521	0.409091
Carf	0.0590067	0.067706	0.0273405	0.044586	0.0921788	0.0665499	0.0676471	0.0663507	0	0.0826446	0.0454545
Nbeal1	0.612523	0.471269	0.184756	0.384289	0.958101	0.446585	0.570588	0.71564	0.156977	0.347107	0.272727
Cyp20a1	0.235863	0.300223	0.0372825	0.153928	0.164804	0.210158	0.273529	0.767773	0.162791	0.247934	0.454545
Abi2	0.286838	0.263697	0.0472245	0.18896	0.303073	0.192644	0.291176	0.729858	0.0755814	0.280992	0.227273
Raph1	0.227504	0.394655	0.112676	0.219745	0.273743	0.0980736	0.244118	0.559242	0.0930233	0.355372	0.272727
Cd28	0.00065563	0.000445434	0	0	0	0.00700525	0.0176471	0.00473934	0	0.0165289	0
Gm11579	0	0	0	0	0	0	0	0	0	0	0
2310016D23Rik	0	0	0	0	0	0	0	0	0	0	0
Ctla4	0	0	0	0	0	0.00350263	0	0	0	0	0
Icos	0.000819538	0.000445434	0.0008285	0	0.00139665	0.00350263	0	0	0	0	0
Gm28083	0	0	0	0	0	0	0	0	0	0	0
Gm11587	0	0	0	0	0	0	0	0	0	0	0
9530026F06Rik	0.00180298	0.000890869	0	0	0	0	0	0.00473934	0	0	0
Gm11588	0	0	0	0	0	0	0	0	0	0	0
Gm28449	0	0	0	0	0	0	0	0	0	0	0
4930587A21Rik	0	0	0	0	0	0	0	0	0	0	0
Pard3b	0.163908	0.116258	0.021541	0.037155	0.0921788	0.0420315	0.0735294	0.36019	0.0465116	0.0743802	0.0454545
Pard3bos1	0.00376987	0.00222717	0.001657	0.00106157	0.00139665	0	0	0	0	0	0
Pard3bos2	0	0	0	0	0	0	0	0	0	0	0
Pard3bos3	0.00065563	0.000445434	0	0	0	0	0	0	0	0.0165289	0
Gm29084	0	0	0	0	0	0	0	0	0	0	0
Nrp2	0.395345	0.713586	0.0422535	0.0276008	0.0488827	0.0525394	0.258824	0.914692	0.0523256	0.38843	0.954545
Gm29083	0.000163908	0.000445434	0	0	0	0	0	0	0	0	0
Gm4208	0.000491723	0.000890869	0	0	0	0	0	0	0	0	0
Ino80d	0.377807	0.318931	0.122618	0.219745	0.48324	0.30648	0.391176	0.521327	0.0406977	0.338843	0.363636
Ino80dos	0.0331093	0.0249443	0.0091135	0.022293	0.0544693	0.0245184	0.0117647	0.0189573	0	0.00826446	0
Ndufs1	0.464022	0.358129	0.053024	0.401274	0.561453	0.535902	0.435294	0.677725	0.139535	0.297521	0.545455
Eef1b2	9.40157	9.8441	0.537697	4.63057	5.00978	8.50263	11.7029	21.2654	2.73837	7.24793	15.9091
Cmklr2	0	0.00222717	0	0	0	0	0	0	0	0	0
Platr12	0	0	0	0	0	0	0	0	0	0	0
1700039I01Rik	0	0	0	0	0	0	0	0	0	0	0
Zdbf2	0.0801508	0.0547884	0.0240265	0.0201699	0.0349162	0.0297723	0.0676471	0.0663507	0.00581395	0.0743802	0.0454545
Adam23	0.141616	0.0690423	0.0256835	0.0233546	0.0251397	0.0105079	0.0558824	0.199052	0.0232558	0.0165289	0.0454545
Fam237a	0	0	0	0	0	0	0	0	0	0	0
Dytn	0	0	0	0	0	0	0	0	0	0	0
Mdh1b	0	0	0	0	0	0	0	0	0	0	0
Fastkd2	0.131946	0.140312	0.01657	0.16242	0.188547	0.145359	0.205882	0.222749	0.0406977	0.0578512	0.0909091
4933402D24Rik	0	0	0	0	0.00139665	0	0	0	0	0	0
Gm13749	0	0	0	0	0	0	0	0	0	0	0
Klf7	0.373873	0.607572	0.081193	0.135881	0.417598	0.725044	1.31176	0.601896	0.110465	0.421488	0.363636
Gm13748	0	0	0	0	0	0	0	0	0	0	0
Gm28981	0	0	0	0	0.00139665	0	0	0	0	0	0
Creb1	0.374529	0.383964	0.118476	0.265393	0.469274	0.315236	0.441176	0.606635	0.0755814	0.289256	0.272727
Mettl21a	0.0986723	0.0922049	0.011599	0.081741	0.0893855	0.0577933	0.0941176	0.189573	0.0348837	0.0743802	0.318182
Gm28982	0.000163908	0	0	0	0	0	0	0	0	0	0
Gm29152	0.000163908	0	0	0	0	0	0	0	0	0	0
2810408I11Rik	0.0150795	0.0801782	0.004971	0.0233546	0.0153631	0.0262697	0.0235294	0.218009	0.00581395	0.132231	0
Ccnyl1	0.0773644	0.136748	0.024855	0.0605096	0.104749	0.0683012	0.0823529	0.170616	0.0406977	0.0413223	0.0454545
Fzd5	0.0934273	0.074833	0.0240265	0.0573248	0.124302	0.0700525	0.0882353	0.0900474	0.00581395	0.0909091	0
Plekhm3	0.0793313	0.0824053	0.0289975	0.0881104	0.139665	0.0595447	0.0970588	0.0995261	0.0116279	0.173554	0
Akr1cl	39.2411	16.1283	2.58824	23.2728	39.9902	43.7583	35.0706	26.4313	3.93023	7.05785	16.2273
Cryge	0.030159	0.0213808	0.0008285	0.00106157	0.00418994	0.00525394	0.0117647	0.0900474	0.0174419	0	0.0454545
Crygd	0.000327815	0	0	0	0	0	0	0	0	0	0
Crygc	0.00852319	0	0	0	0	0.00525394	0	0.00473934	0	0	0
Crygb	0.00360597	0	0	0	0	0	0.0352941	0	0	0	0
Cryga	0.000327815	0	0	0.00106157	0	0.00175131	0.00294118	0	0	0	0
D630023F18Rik	0.00311424	0.00356347	0.0024855	0.00106157	0.0027933	0.350263	0.205882	0.00473934	0	0	0
Idh1	3.50811	1.31982	0.219553	2.39809	3.88547	20.7268	8.32059	2.34123	0.773256	1.41322	1.36364
Pikfyve	0.22357	0.181737	0.0737365	0.152866	0.331006	0.34676	0.232353	0.260664	0.0290698	0.297521	0.136364
Pth2r	0	0	0	0	0	0	0	0	0	0	0
Crygf	0	0	0	0	0	0	0	0	0	0	0
Map2	0.253893	0.158575	0.051367	0.0838641	0.26676	0.0192644	0.0705882	0.578199	0.0116279	0.0413223	0
Gm10558	0.000327815	0.000890869	0	0	0	0	0	0.00473934	0	0	0
Unc80	0.000327815	0	0	0.00106157	0	0	0	0.00473934	0	0	0
Rpe	0.241108	0.189755	0.054681	0.23673	0.400838	0.208406	0.197059	0.327014	0.0290698	0.115702	0.136364
Kansl1l	0.245861	0.208018	0.056338	0.173036	0.289106	0.17338	0.211765	0.417062	0.0290698	0.123967	0
Acadl	1.85593	1.24722	0.0886495	0.978769	1.27654	1.64448	1.70588	2.08057	0.302326	0.669421	0.727273
Myl1	0.00672021	0.00178174	0.0008285	0.00212314	0.00698324	0.0542907	0.147059	0	0.0116279	0	0
Lancl1	0.185052	0.180846	0.028169	0.16879	0.194134	0.161121	0.214706	0.350711	0.0581395	0.22314	0.272727
Cps1	0.00163908	0.000890869	0	0	0	0	0	0.00473934	0	0	0.0454545
Gm15668	0	0	0	0	0	0	0	0	0	0	0
Gm15669	0	0	0	0	0	0	0	0	0	0	0
Gm15671	0	0	0	0	0	0	0	0	0	0	0
Erbb4	0.000163908	0.000445434	0.0008285	0	0.00139665	0.00350263	0.00294118	0	0	0	0
Gm16076	0	0	0	0	0	0	0	0	0	0	0
Gm28497	0	0	0	0	0	0	0	0	0	0	0
Gm29113	0.000163908	0	0	0	0	0	0	0	0	0	0
Gm29114	0.000163908	0	0	0	0	0	0	0	0	0	0
Ikzf2	0.0719554	0.0436526	0.031483	0.0605096	0.128492	0.0788091	0.144118	0.0236967	0.0116279	0.181818	0
Gm29112	0.000983445	0.0013363	0.0008285	0	0.00139665	0	0.00294118	0	0	0	0
Gm28112	0.00409769	0.00267261	0.0041425	0.00212314	0.00837989	0.00350263	0.00588235	0.00947867	0	0.00826446	0
Spag16	0.000163908	0	0	0	0.00139665	0	0	0	0	0	0
Vwc2l	0	0	0	0	0	0	0	0	0	0	0
Bard1	0.00934273	0.0886414	0.0057995	0.0138004	0.0153631	0.00350263	0.00294118	0.260664	0.0174419	0.140496	0
Abca12	0.000327815	0	0	0.00106157	0	0	0	0	0	0	0
Atic	0.346009	0.352784	0.046396	0.22293	0.252793	0.380035	0.588235	0.796209	0.0930233	0.305785	1
Fn1	1.59679	0.573274	0.133389	0.0615711	0.120112	0.0647986	0.379412	4.30806	1.1686	0.347107	1.5
Apol7d	0.012457	0.00757238	0.0008285	0.007431	0.00139665	0.00350263	0	0.028436	0	0.00826446	0
Gm8883	0	0	0	0	0	0	0	0	0	0	0
Gm28818	0.000163908	0	0	0	0	0	0	0	0	0	0.0454545
4933417E11Rik	0.00065563	0	0	0	0	0	0	0	0	0	0
4930556G22Rik	0	0	0	0	0	0	0	0	0	0	0
Gm4319	0	0	0	0	0	0.00175131	0	0	0	0	0
Mreg	0.0288477	0.00757238	0.0041425	0.00530786	0.0167598	0.028021	0.0382353	0.00947867	0	0.0578512	0
Pecr	0.119653	0.0890869	0.006628	0.113588	0.132682	0.0945709	0.161765	0.156398	0.0406977	0.0909091	0.318182
Tmem169	0.00147517	0.000890869	0.0008285	0.00212314	0.00139665	0	0.00588235	0	0	0	0
Xrcc5	0.170956	0.152339	0.018227	0.145435	0.255587	0.192644	0.244118	0.336493	0.0639535	0.239669	0.272727
Marchf4	0.000491723	0.000890869	0	0	0	0.00350263	0.00294118	0	0	0	0
Smarcal1	0.120308	0.0935412	0.021541	0.145435	0.261173	0.112084	0.0970588	0.113744	0.0232558	0.0413223	0.0909091
Gm39662	0.00065563	0.000445434	0	0.00106157	0.0027933	0	0	0	0	0.00826446	0
Ankar	0	0.000445434	0	0	0	0	0	0	0	0	0
Rpl37a	20.0461	20.6904	1.44739	14.0987	15.7332	17.9107	23.8853	35.0995	5.91279	18.1157	29.3636
Igfbp2	0.898213	0.202673	0.044739	0.40552	0.604749	0.985989	1.08529	0.222749	0.0930233	0.272727	0.0454545
Igfbp5	0.632519	0.416036	0.0969345	0.0679406	0.625698	2.99475	9.34706	0.109005	0.465116	0.53719	0.0454545
Teshl	0	0	0	0	0	0	0	0	0	0	0
Tnp1	0	0	0	0	0	0	0	0	0	0	0
Gm29185	0.000327815	0	0	0.00106157	0	0	0	0	0	0	0
Pinc	0	0	0	0	0	0	0	0	0	0	0
D530049I02Rik	0	0	0	0	0	0	0	0	0	0	0
C530043A13Rik	0.000163908	0.000890869	0	0	0	0	0	0	0	0	0
Gm29186	0.000163908	0	0	0	0	0	0.00588235	0	0	0	0
6030407O03Rik	0.000491723	0.000445434	0	0	0	0.00700525	0	0.00473934	0	0	0
Tns1	0.266022	0.331403	0.044739	0.0276008	0.0460894	0.0630473	0.141176	0.763033	0.0988372	0.0578512	0.227273
Rufy4	0.000163908	0.00222717	0	0.00106157	0.00139665	0.00175131	0	0	0	0	0
Cxcr2	0.00131126	0.000890869	0.001657	0.00424628	0.00558659	0	0	0.00473934	0	0.14876	0
Cxcr1	0	0	0	0	0	0	0	0	0	0	0
Arpc2	1.94673	2.17283	0.133389	1.57431	2.14525	2.05254	2.64412	3.90047	1.0407	6.27273	3.45455
Gpbar1	0.000491723	0	0.0008285	0	0	0	0	0	0	0	0
Aamp	0.977872	0.857016	0.084507	0.909766	1.0824	0.949212	1.14412	1.4455	0.313953	0.826446	1.59091
Gm28364	0	0	0	0	0.00139665	0	0	0	0	0	0
Pnkd	0.472054	0.600445	0.0439105	0.541401	0.547486	0.598949	0.608824	0.890995	0.139535	0.495868	0.772727
Tmbim1	0.207835	0.192428	0.0323115	0.0700637	0.101955	0.0963222	0.144118	0.303318	0.0581395	0.157025	0.318182
Gm29358	0.00786756	0.00623608	0.0008285	0.00106157	0.00977654	0.0122592	0.00882353	0.00473934	0	0	0.0909091
Catip	0.0178659	0.0124722	0.0024855	0.00106157	0.0139665	0.00525394	0.00588235	0.0331754	0.00581395	0.0165289	0
Slc11a1	0.000983445	0	0	0	0.0027933	0.00350263	0.00588235	0	0	0.239669	0
Ctdsp1	0.175217	0.166592	0.0240265	0.112527	0.155028	0.0788091	0.164706	0.388626	0.0581395	0.214876	0.181818
Vil1	0.00131126	0.00178174	0	0.00424628	0.00977654	0.0105079	0	0	0	0.297521	0
Usp37	0.201115	0.236526	0.0571665	0.184713	0.311453	0.148862	0.247059	0.478673	0.0639535	0.31405	0.227273
Cnot9	0.104573	0.187973	0.008285	0.112527	0.153631	0.155867	0.176471	0.407583	0.0290698	0.157025	0.0909091
Plcd4	0.00508113	0.00534521	0.001657	0.00424628	0.00558659	0.00350263	0.00588235	0	0	0	0
Zfp142	0.100803	0.0895323	0.0455675	0.0509554	0.100559	0.0945709	0.0911765	0.161137	0.0406977	0.0578512	0.0454545
Bcs1l	0.100639	0.0948775	0.014913	0.0700637	0.104749	0.0945709	0.132353	0.199052	0	0.0909091	0.181818
Rnf25	0.0708081	0.0659243	0.008285	0.0806794	0.0796089	0.0455342	0.05	0.137441	0.0290698	0.0743802	0.0454545
Stk36	0.0116374	0.00801782	0.003314	0.007431	0.0181564	0.0157618	0.0147059	0.00947867	0	0.0165289	0
Ttll4	0.0811342	0.0828508	0.03314	0.037155	0.115922	0.0490368	0.0764706	0.184834	0.0116279	0.0909091	0.0454545
Cyp27a1	0.120308	0.101559	0.0107705	0.0127389	0.027933	0.0105079	0.0470588	0.218009	0.00581395	0.140496	0.0909091
Prkag3	0.00376987	0.0013363	0	0	0.00139665	0	0.00294118	0.014218	0	0	0
Wnt6	0.476971	0.0792873	0.0107705	0.0530786	0.0656425	0.0437828	0.202941	0.49763	0.0406977	0.132231	0.181818
Gm29539	0.0042616	0.000890869	0	0.00106157	0.00139665	0	0	0.00947867	0	0.00826446	0
Wnt10a	0.00180298	0	0	0	0.00139665	0.00525394	0.00588235	0	0.0116279	0	0
Gm16582	0	0	0	0	0	0	0	0	0	0	0
Cdk5r2	0	0	0	0	0	0	0	0	0	0	0
Fev	0	0.000445434	0	0	0	0	0	0	0	0	0
Cryba2	0	0	0	0	0	0	0	0	0	0	0
Cfap65	0	0	0	0	0.00139665	0	0	0	0	0	0
Gm15841	0	0	0	0	0	0	0	0	0	0	0
Ihh	0.155548	0.785301	0.118476	1.21868	0.574022	0.0350263	0.488235	0.161137	0.0930233	0.0743802	0.136364
Nhej1	0.0347484	0.0565702	0.0024855	0.0477707	0.0349162	0.0245184	0.05	0.0616114	0.0116279	0.0413223	0.0909091
Slc23a3	0.00229471	0.00222717	0.0008285	0.00212314	0	0.00175131	0.0176471	0	0	0.0165289	0
Cnppd1	0.237502	0.213808	0.0405965	0.178344	0.236034	0.15937	0.361765	0.21327	0.0523256	0.438017	0.272727
Retreg2	0.246025	0.25078	0.0289975	0.20276	0.284916	0.227671	0.311765	0.379147	0.0581395	0.338843	0.136364
Zfand2b	0.148172	0.14833	0.0190555	0.14862	0.194134	0.169877	0.182353	0.260664	0.0348837	0.239669	0.181818
Abcb6	0.0462219	0.0360802	0.011599	0.0403397	0.0405028	0.0315236	0.0441176	0.0521327	0.00581395	0.0495868	0.0454545
Atg9a	0.0708081	0.0797327	0.0140845	0.0562633	0.0949721	0.0753065	0.0558824	0.132701	0.0174419	0.0495868	0
Ankzf1	0.107032	0.112695	0.026512	0.13482	0.166201	0.0875657	0.111765	0.0947867	0	0.0330579	0.181818
Glb1l	0.0675299	0.0530067	0.0124275	0.0307856	0.0558659	0.0315236	0.0235294	0.104265	0.0116279	0.0330579	0.0454545
Stk16	0.317161	0.376837	0.0372825	0.315287	0.350559	0.383538	0.391176	0.767773	0.180233	0.157025	0.318182
Tuba4a	0.0273726	0.0334076	0.0057995	0.0339703	0.0195531	0.0297723	0.0470588	0.042654	0.00581395	0.115702	0.0454545
A630095N17Rik	0	0	0	0	0	0	0	0	0	0	0
Dnajb2	0.171939	0.122494	0.024855	0.171975	0.219274	0.197898	0.226471	0.175355	0.0523256	0.0578512	0.136364
Ptprn	0.00278643	0.0013363	0	0	0	0	0.00294118	0.00947867	0.00581395	0	0.0454545
Gm28294	0.000163908	0	0	0	0	0	0	0	0	0	0
Resp18	0.000327815	0	0	0	0	0.00525394	0	0	0	0	0
Gm28902	0	0	0	0	0	0	0	0	0	0	0
Dnpep	0.690379	0.50245	0.0439105	0.846072	0.946927	1.6007	0.9	0.819905	0.19186	0.322314	0.818182
Des	0.0270447	0.00935412	0.0008285	0.00212314	0	0	0.00882353	0.07109	0.110465	0	0
Gm15179	0	0	0	0	0	0	0	0	0	0	0
Speg	0.0422881	0.0311804	0.0074565	0.00849257	0.0181564	0.0140105	0.0235294	0.0805687	0.0116279	0.00826446	0.136364
Gm15178	0	0	0	0	0	0	0	0	0	0	0
Gmppa	0.0967055	0.088196	0.0223695	0.12845	0.136872	0.0858144	0.108824	0.14218	0.0406977	0.14876	0.136364
Asic4	0.00295034	0.00400891	0.0024855	0.00955414	0.023743	0.00175131	0	0	0	0	0
Chpf	0.155384	0.144766	0.029826	0.116773	0.182961	0.113835	0.164706	0.331754	0.0639535	0.0495868	0.227273
Obsl1	0.38715	0.437416	0.125104	0.721868	1.18156	0.201401	0.417647	0.218009	0.0872093	0.0991736	0.0909091
Tmem198	0.00967055	0.00890869	0.004971	0.0138004	0.0293296	0.00525394	0.0176471	0.0189573	0	0.0247934	0
Inha	10.6158	23.2526	3.03231	67.3217	67.7332	4.74956	15.7676	4.18483	3.55814	3.69421	0.954545
Stk11ip	0.0427799	0.0521158	0.008285	0.0488323	0.0782123	0.0420315	0.0735294	0.0663507	0	0.0578512	0
Slc4a3	0.0719554	0.0596882	0.039768	0.117834	0.143855	0.103327	0.111765	0.028436	0.00581395	0.0165289	0.0454545
Gm29065	0	0	0	0	0	0	0	0	0	0	0
Gm17751	0.000163908	0	0	0	0	0	0	0	0	0	0
Gm816	0.000491723	0	0	0	0	0	0	0	0	0	0
Epha4	0.0347484	0.0534521	0.0091135	0.0286624	0.0418994	0.0175131	0.0235294	0.0236967	0	0.0413223	0
Gm28386	0.00131126	0.000445434	0	0.00106157	0	0	0	0	0	0	0
Gm28387	0	0	0	0	0	0	0	0	0	0	0
Pax3	0.000163908	0.000445434	0	0.00530786	0.00139665	0	0	0	0	0	0
Sgpp2	0.0470415	0.074833	0.028169	0.0254777	0.0377095	0.00350263	0.0588235	0.00947867	0.00581395	0.00826446	0
Gm28410	0.00770366	0.0195991	0.001657	0.0583864	0.0586592	0.00350263	0.00588235	0.00473934	0	0.00826446	0
Farsb	0.18751	0.259688	0.0190555	0.205945	0.189944	0.278459	0.344118	0.369668	0.0872093	0.31405	0.363636
BC035947	0	0	0	0	0	0	0	0	0	0	0
Mogat1	0.000491723	0.000890869	0.0008285	0.00106157	0.00139665	0	0	0	0	0.00826446	0
5730419F03Rik	0	0.000445434	0	0	0	0	0	0	0	0	0
Gm29611	0	0	0	0	0	0	0	0	0	0	0
Acsl3	0.328143	0.302895	0.061309	0.326964	0.544693	0.196147	0.2	0.526066	0.0697674	0.239669	0.181818
Utp14b	0.151287	0.168374	0.0671085	0.145435	0.277933	0.0402802	0.0558824	0.170616	0.00581395	0.0578512	0.0454545
Gm29536	0	0	0	0	0	0	0	0	0	0	0
Kcne4	0.0258974	0.0200445	0.0041425	0.00212314	0.0027933	0.00175131	0.00294118	0.127962	0.00581395	0.00826446	0
Gm29187	0.000163908	0	0	0	0	0	0	0	0	0	0
Scg2	0.00245861	0	0.001657	0.00106157	0.0125698	0	0	0	0	0	0
Ap1s3	0.000163908	0.0013363	0	0	0.00139665	0.00175131	0.00294118	0	0	0.0413223	0
Wdfy1	0.36453	0.439198	0.0439105	0.183652	0.336592	0.288967	0.382353	0.492891	0.127907	0.247934	0.363636
Mrpl44	0.339453	0.327394	0.038111	0.307856	0.344972	0.611208	0.464706	0.526066	0.145349	0.380165	0.5
Serpine2	4.0395	8.09443	1.82104	18.1263	16.919	1.07531	5.50294	1.81043	0.854651	1.10744	0.954545
9830004L10Rik	0	0	0.0008285	0	0	0	0	0	0	0	0
Fam124b	0.000327815	0.0124722	0	0	0	0	0	0	0	0	0
Cul3	0.851008	0.855679	0.102734	0.626327	1.18994	0.856392	0.947059	1.32227	0.156977	0.661157	0.363636
1700016L21Rik	0.000163908	0	0	0	0	0	0	0	0	0	0
Gm45261	0	0	0	0	0	0	0	0	0	0	0
Dock10	0.0108179	0.00801782	0.0041425	0.00212314	0.0027933	0.00700525	0.00588235	0.0616114	0	0.421488	0
Nyap2	0.00147517	0.00178174	0	0	0	0.00350263	0.00294118	0	0	0	0
Irs1	0.474185	0.217372	0.130903	0.415074	0.905028	0.084063	0.220588	0.469194	0.0290698	0.0661157	0.272727
Rhbdd1	0.0573676	0.0561247	0.011599	0.0435244	0.0935754	0.0788091	0.0676471	0.056872	0	0.0661157	0.136364
Gm28940	0.000819538	0.000445434	0.0008285	0	0.00139665	0	0	0	0	0	0
Col4a4	0.621046	0.406682	0.051367	0.0159236	0.0363128	0.0507881	0.147059	2.35071	0.22093	0.107438	0.681818
Col4a3	0.0858876	0.0400891	0.0074565	0.00424628	0.00698324	0.00350263	0.0294118	0.279621	0.0116279	0.00826446	0.0454545
C430014B12Rik	0.00803147	0.00445434	0	0.00106157	0.00558659	0.00350263	0.00294118	0.014218	0	0.00826446	0.0454545
Mff	0.92952	0.91314	0.128418	0.892781	1.13268	0.66725	1.09412	1.39336	0.203488	0.735537	1.22727
Gm28941	0.00901492	0.00757238	0.0057995	0.00424628	0.0125698	0.00700525	0.00588235	0.00473934	0	0	0
Tm4sf20	0.000491723	0.000445434	0.0008285	0	0.00139665	0	0	0.00947867	0	0	0
Gm47791	0	0	0.0008285	0	0	0	0	0	0	0	0
Gm28942	0	0	0	0	0	0	0	0	0	0	0
Agfg1	0.295689	0.389755	0.0538525	0.225053	0.425978	0.260946	0.323529	0.540284	0.127907	0.297521	0.363636
A030005L19Rik	0.00229471	0.00178174	0	0	0.00558659	0.00175131	0	0.00473934	0	0.00826446	0
A030014E15Rik	0.000327815	0	0	0	0.00139665	0	0	0	0	0	0
Gm6217	0	0	0	0	0	0	0	0	0	0	0
A030003K21Rik	0	0	0	0	0	0	0	0	0	0	0
Gm7544	0	0	0	0	0	0	0	0	0	0	0
Gm47955	0	0	0	0	0	0	0	0	0	0	0
Gm47959	0	0	0	0	0	0	0	0	0	0	0
Slc19a3	0.0086871	0.00623608	0.0008285	0.00530786	0.00139665	0.00175131	0	0	0	0.00826446	0
Krtap28-10	0	0	0	0	0	0	0	0	0	0	0
Gm47969	0	0	0	0	0	0	0	0	0	0	0
A030005K14Rik	0	0	0	0	0	0	0	0	0	0	0
Krtap28-13	0.00458941	0.00267261	0.0008285	0.00318471	0.0027933	0	0.00294118	0.0379147	0	0	0
Ccl20	0	0	0	0	0	0	0	0	0	0	0
Daw1	0.000163908	0.000445434	0.0008285	0	0	0	0	0	0	0	0
Sphkap	0.076217	0.00623608	0.006628	0.00106157	0.0111732	0.00700525	0	0.0189573	0	0	0
4933436I20Rik	0	0	0	0	0	0	0	0	0	0	0
Pid1	1.33093	0.809354	0.296603	0.127389	0.284916	0.127846	0.473529	1.50711	0.0988372	0.619835	0.681818
Dner	0.0790034	0.0988864	0.006628	0.007431	0.00837989	0.0858144	0.129412	0.194313	0.0116279	0.0165289	0.0454545
Trip12	0.670218	0.635635	0.178128	0.455414	0.972067	0.875657	0.732353	0.909953	0.110465	0.826446	0.181818
Fbxo36	0.0778561	0.0556793	0.0091135	0.0987261	0.122905	0.120841	0.117647	0.07109	0.0581395	0.0165289	0.136364
Slc16a14	0.000327815	0.000445434	0	0	0	0.00175131	0	0	0	0.0165289	0
Sp140l2	0.00114735	0.00712695	0	0	0.0027933	0	0	0	0	0.0330579	0.0454545
Sp140l1	0.000491723	0.00311804	0	0.00106157	0	0	0	0.00473934	0.00581395	0.0330579	0
Gm10553	0	0	0	0	0	0	0	0	0	0.0165289	0
A530040E14Rik	0	0.000445434	0	0	0	0	0	0	0	0.00826446	0
Gm16028	0.000491723	0.00489978	0	0	0	0	0	0	0	0	0
Gm16025	0	0.0013363	0	0	0	0	0	0	0	0	0
Gm16092	0	0.000445434	0	0	0	0	0	0	0	0	0
Sp110	0.00606458	0.0187082	0.0024855	0.00106157	0.00139665	0.00350263	0.00588235	0.00947867	0.00581395	0.0661157	0
Gm16094	0.000491723	0	0	0	0	0	0	0	0	0	0
Sp140	0.00704802	0.0187082	0.0008285	0.00530786	0.0195531	0.00525394	0	0.0189573	0.0116279	0.322314	0
Gm10552	0	0	0	0	0	0	0	0	0	0	0
Gm17017	0	0.000445434	0	0	0	0	0	0	0	0	0
Sp100	0.015899	0.193318	0.006628	0.00212314	0.00837989	0.00875657	0.0117647	0.0663507	0.0116279	0.421488	0
A630001G21Rik	0.000491723	0.00222717	0	0	0.00139665	0.00175131	0	0.00947867	0	0.0909091	0
9930111H07Rik	0	0	0	0	0	0	0	0	0	0	0
Cab39	0.384855	0.383073	0.06628	0.254777	0.480447	0.418564	0.385294	0.63981	0.0872093	0.528926	0.272727
Itm2c	1.56515	1.39555	0.139188	1.04034	1.36732	0.823117	1.33824	2.08057	0.488372	1.07438	2.40909
4933407L21Rik	0.000163908	0	0	0.00106157	0	0	0	0	0	0	0
Gm28884	0.000327815	0	0	0	0	0.00175131	0	0	0	0	0
Gpr55	0.00131126	0.000890869	0	0	0	0	0	0	0	0	0
Gm28100	0	0	0	0	0.00139665	0	0	0	0	0	0
Spata3	0	0	0	0	0	0	0	0	0	0	0
2810459M11Rik	0.00114735	0	0	0	0	0.00525394	0.00882353	0	0	0	0
Psmd1	0.759712	0.851225	0.077879	0.808917	1.06983	1.28021	1.11176	1.56398	0.25	0.842975	1.04545
Htr2b	0.00295034	0.00267261	0.0008285	0.00212314	0.00139665	0	0.00294118	0	0	0.00826446	0
Armc9	0.0614653	0.0596882	0.0207125	0.0870488	0.103352	0.0525394	0.0882353	0.118483	0.0116279	0.0495868	0.0909091
Gm16341	0	0	0	0	0	0	0	0	0	0	0
B3gnt7	0.00262252	0.00267261	0	0.007431	0.00837989	0.00175131	0.00588235	0.00473934	0	0.0165289	0
Gm28626	0.000163908	0	0	0	0	0	0.00294118	0	0	0.00826446	0
Ncl	3.51582	4.48998	0.605634	2.57856	3.43156	3.84939	5.48235	8.49289	1.10465	3.49587	4.86364
C130036L24Rik	0.0334371	0.0387528	0.006628	0.0488323	0.0432961	0.0630473	0.0588235	0.07109	0.0116279	0	0.0909091
Nmur1	0	0	0	0	0	0	0	0	0	0	0
Tex44	0.000163908	0	0	0	0	0	0	0	0	0	0
Ptma	18.5294	31.4419	2.00497	17.3599	16.9595	29.3853	37.9824	67.4265	7.27907	22.9917	41.9091
Pde6d	0.360105	0.473942	0.0289975	0.518047	0.627095	0.649737	0.641176	0.848341	0.0872093	0.231405	0.454545
Cops7b	0.114571	0.125612	0.0157415	0.10828	0.159218	0.136602	0.144118	0.241706	0.0290698	0.132231	0.227273
Nppc	0.805606	0.777283	0.154101	4.62633	7.25559	0.134851	0.4	0.2891	0.180233	0.14876	0.0454545
Dis3l2	0.168989	0.178619	0.053024	0.219745	0.393855	0.171629	0.194118	0.14218	0.0290698	0.0991736	0.0909091
Gm29055	0.00360597	0.00579065	0.001657	0.007431	0.00977654	0.00175131	0.00294118	0	0	0	0
Gm28375	0.000163908	0	0	0	0	0	0	0	0	0	0
Gm29371	0.000163908	0.000445434	0	0	0	0	0	0	0	0	0
Alppl2	0	0	0	0	0	0	0	0	0	0	0
Alpi	0	0	0	0	0	0	0	0	0	0	0
Akp3	0	0	0	0	0	0	0	0	0	0	0
Gm29374	0	0	0	0	0	0	0	0	0	0	0
Ecel1	0.000819538	0.000445434	0	0	0	0	0	0.00473934	0	0	0
Prss56	0	0	0	0	0	0	0	0	0	0	0
Chrnd	0	0	0	0	0	0	0	0	0	0	0
Chrng	0.00065563	0.000890869	0.0008285	0.00106157	0.0027933	0	0	0	0	0	0
Eif4e2	0.707097	0.757684	0.0604805	0.669851	0.748603	0.819615	0.9	1.40758	0.27907	0.752066	0.818182
Efhd1	0.134568	0.181737	0.006628	0.0138004	0.0488827	0.924694	0.276471	0.028436	0.0581395	0.0743802	0
Efhd1os	0	0	0	0	0	0.00175131	0	0	0	0	0
Gigyf2	0.481724	0.43608	0.107705	0.309979	0.689944	0.460595	0.479412	0.663507	0.0988372	0.38843	0.227273
Kcnj13	0.0134404	0.00935412	0.0041425	0.0106157	0.0195531	0.00350263	0.00882353	0.056872	0.00581395	0.0247934	0
Snorc	0.00065563	0	0	0	0	0	0.00294118	0	0	0	0
Ngef	0.047861	0.00267261	0.001657	0.00212314	0.00698324	0.00875657	0.0264706	0.0236967	0.0116279	0	0.181818
Neu2	0.000163908	0	0	0	0	0	0.00588235	0	0	0	0
Inpp5d	0.00753975	0.0489978	0.0008285	0.00318471	0.00558659	0.00875657	0.00588235	0.00473934	0	0.528926	0
Atg16l1	0.135224	0.127394	0.051367	0.105096	0.202514	0.126095	0.132353	0.236967	0.0290698	0.115702	0.0454545
Sag	0.0190133	0.0129176	0.006628	0.00530786	0.023743	0.0157618	0.0205882	0.00947867	0.00581395	0.0165289	0
Dgkd	0.146206	0.120267	0.043082	0.104034	0.191341	0.0928196	0.111765	0.203791	0.00581395	0.272727	0.181818
Gm19582	0.000163908	0	0	0	0	0	0	0	0	0	0
Usp40	0.228487	0.200445	0.0687655	0.178344	0.311453	0.250438	0.208824	0.350711	0.0174419	0.14876	0.181818
Ugt1a10	0	0	0	0	0	0	0	0	0	0	0
Gm20528	0.000163908	0.000445434	0	0	0	0	0	0	0	0	0
Ugt1a9	0	0	0	0	0	0	0	0	0	0	0
Ugt1a8	0.000491723	0.000445434	0	0	0	0	0	0	0	0	0
Ugt1a7c	0.00672021	0.00400891	0	0	0.00139665	0.00350263	0	0.00947867	0	0.0247934	0
Ugt1a6b	0.0021308	0.000445434	0	0	0	0.00175131	0	0.00473934	0	0	0
Ugt1a6a	0.00639239	0.00267261	0.001657	0	0	0.00175131	0	0.014218	0	0	0
Ugt1a5	0.00196689	0.000445434	0	0	0	0.00175131	0.00294118	0.014218	0	0.00826446	0
Ugt1a2	0.000491723	0	0	0	0	0	0	0	0	0	0
Dnajb3	0.0355679	0.0253898	0.0008285	0.0244161	0.027933	0.0542907	0.0382353	0.056872	0	0.0165289	0.0454545
Ugt1a1	0	0.000445434	0	0	0	0	0	0	0	0	0
Mroh2a	0.00114735	0.00311804	0	0.00318471	0.00139665	0.00175131	0.00294118	0	0	0	0
Hjurp	0.136699	0.651225	0.135874	0.145435	0.22486	0.124343	0.220588	1.49763	0.0290698	0.297521	0.136364
Trpm8	0	0	0	0	0	0	0	0	0	0	0
4930453O03Rik	0	0	0	0	0	0	0	0	0	0	0
Spp2	0	0	0	0	0	0	0	0	0	0	0
Gm29538	0	0	0	0	0	0	0	0	0	0	0
Gm28888	0	0	0	0	0	0	0	0	0	0	0
Glrp1	0	0	0	0	0	0	0	0	0	0	0
Gm19589	0.00065563	0	0	0	0	0	0.00294118	0	0	0	0
Gm29336	0.000327815	0	0	0	0	0	0	0	0	0.00826446	0
Arl4c	0.349451	0.226281	0.01657	0.0530786	0.134078	0.0402802	0.15	0.563981	0.0174419	0.834711	0.454545
Platr5	0.000163908	0	0	0	0	0	0	0	0	0	0
Gm29337	0	0	0	0	0	0	0	0	0	0	0
1700067G17Rik	0.000327815	0	0	0	0	0	0	0	0	0	0
Sh3bp4	0.0811342	0.0997773	0.011599	0.0414013	0.0405028	0.0262697	0.0882353	0.146919	0.0290698	0.0495868	0.0909091
Gm28342	0.000983445	0	0	0	0.00139665	0	0	0.00473934	0	0	0
C030007H22Rik	0	0	0	0	0	0	0	0.00473934	0	0	0
Agap1	0.297656	0.287751	0.0820215	0.210191	0.358939	0.274956	0.323529	0.63981	0.110465	0.479339	0.227273
Gm28499	0.00131126	0.00222717	0.0008285	0	0.00139665	0.00175131	0	0	0.00581395	0	0
4933400F21Rik	0.00065563	0	0	0	0	0	0	0	0	0	0
Gbx2	0	0.000890869	0	0	0	0	0	0	0	0	0
LOC102637806	0.000163908	0.00267261	0	0	0	0	0	0	0	0	0
Asb18	0.000327815	0.000445434	0	0	0	0	0	0.00473934	0	0	0
Iqca1	0.000163908	0.000445434	0.0008285	0	0	0	0.00294118	0	0	0.107438	0
4930434B07Rik	0	0.000445434	0	0	0	0	0	0	0	0	0
Ackr3	0.0627766	0.12294	0.01657	0.0201699	0.0139665	0.033275	0.0676471	0.0947867	0.00581395	0.0495868	0
Gm28721	0.000163908	0.000445434	0	0	0	0	0	0.00473934	0	0	0
Gm28723	0.00065563	0.000445434	0	0	0	0	0	0.00473934	0	0	0
Gm28722	0.00327815	0.00311804	0.003314	0.00955414	0.023743	0.00175131	0	0	0	0	0
Cops8	0.598263	0.748775	0.10522	0.769639	0.935754	0.69352	0.811765	1.27014	0.168605	0.586777	1.09091
Gm9991	0.000163908	0	0	0	0	0	0	0	0	0	0
Col6a3	1.40747	0.596437	0.117647	0.0796178	0.170391	0.14711	0.255882	3.20379	0.674419	0.14876	2
Mlph	0.0065563	0.00445434	0.001657	0.00212314	0.00837989	0.0297723	0.0117647	0.014218	0.00581395	0	0
Prlh	0.000163908	0.000445434	0	0	0.0027933	0	0	0	0	0	0
Rab17	0.00065563	0	0	0	0.00418994	0.00525394	0.00294118	0	0	0	0
Gm28199	0	0	0	0	0	0	0	0	0	0	0
Lrrfip1	0.10949	0.274388	0.009942	0.037155	0.0893855	0.0718039	0.0970588	0.383886	0.139535	0.272727	0.227273
Rbm44	0.000819538	0.00311804	0.0008285	0	0	0	0.00294118	0	0	0.0330579	0
Ramp1	0.102934	0.0628062	0.0074565	0.052017	0.0586592	0.0823117	0.202941	0.0758294	0.0581395	0.31405	0.0454545
Ube2f	0.367317	0.373274	0.034797	0.52017	0.601955	0.486865	0.555882	0.687204	0.139535	0.586777	0.681818
Scly	0.0296673	0.0383073	0.0091135	0.0159236	0.0265363	0.033275	0.0205882	0.0473934	0	0.0826446	0
Gm17090	0.000163908	0.000445434	0	0	0	0	0	0	0	0	0
Espnl	0.00065563	0.000445434	0	0	0	0	0	0	0	0	0
Klhl30	0.000327815	0	0	0	0	0.0122592	0.00882353	0	0	0	0
Erfe	0.000491723	0.00400891	0.001657	0	0.00139665	0	0	0.0236967	0	0	0
Ilkap	0.837076	0.833408	0.119304	0.630573	0.803073	0.709282	0.970588	1.58768	0.255814	0.570248	1.18182
1700020N18Rik	0	0	0	0	0	0	0	0	0	0	0
Hes6	0.16358	0.130512	0.0124275	0.121019	0.178771	0.243433	0.232353	0.132701	0.0116279	0.123967	0.0909091
Per2	0.0339289	0.0298441	0.008285	0.0106157	0.023743	0.0455342	0.0176471	0.0473934	0.0174419	0.0413223	0.0454545
Gm28382	0.00114735	0	0	0.00106157	0	0	0	0	0	0	0
Traf3ip1	0.0929356	0.0971047	0.018227	0.0764331	0.148045	0.0630473	0.0676471	0.137441	0.0174419	0.0909091	0.0454545
Asb1	0.0581872	0.033853	0.0091135	0.0424628	0.0670391	0.0420315	0.0294118	0.104265	0.0232558	0.0330579	0.0909091
Gm28380	0	0	0	0	0	0	0	0	0	0	0
Gm29100	0.000327815	0.000890869	0	0	0	0	0	0.00473934	0	0	0
Twist2	0.0395017	0.0530067	0.0024855	0.022293	0.00558659	0.00525394	0.0176471	0.388626	0.0465116	0.00826446	0.272727
Gm29101	0.00147517	0.0013363	0	0.00212314	0	0	0	0.00947867	0	0	0
Hdac4	0.406163	0.322049	0.14913	0.178344	0.336592	0.327496	0.435294	0.417062	0.0930233	0.338843	0.136364
Gm29099	0	0	0	0	0	0	0	0	0	0	0
Ndufa10	0.932306	1.10334	0.12179	0.960722	1.05447	1.21541	1.36765	1.75829	0.290698	0.752066	1.40909
Or6b2	0	0	0	0	0	0	0	0	0	0	0
Or6b2b	0	0	0	0	0	0	0	0	0	0	0
Or6b3	0	0	0	0	0	0	0	0	0	0	0
Or9s23	0	0	0	0	0	0	0	0	0	0	0
1700054K02Rik	0	0	0	0	0	0	0	0	0	0	0
Or9s27	0	0	0	0	0	0	0	0	0	0	0
Or9s15	0	0	0	0	0	0	0	0	0	0	0
Or9s14	0	0	0	0	0	0	0	0.00473934	0	0	0
Or9s13	0	0	0	0	0	0	0	0	0	0	0
Cops9	1.66301	1.45033	0.09942	1.90127	2.09078	2.43608	1.91176	2.30332	0.534884	2.2314	1.68182
Otos	0	0.000445434	0	0.00106157	0	0	0	0	0	0	0
Gm29483	0	0	0	0	0	0	0	0	0	0	0
Gm29482	0	0	0	0	0	0	0	0	0	0	0
Gm29481	0.000163908	0	0	0	0	0	0	0	0	0	0
Gpc1	0.088674	0.0792873	0.0057995	0.066879	0.0921788	0.14711	0.302941	0.336493	0.0581395	0.0247934	0.227273
Gm29480	0.000327815	0	0.0008285	0	0	0	0.00294118	0	0	0	0
Ankmy1	0.00245861	0.000445434	0.0008285	0.00212314	0.0027933	0.00350263	0	0	0	0	0
Dusp28	0.0508113	0.0423163	0.0024855	0.0350318	0.051676	0.089317	0.0558824	0.042654	0.0116279	0.0413223	0.0454545
5033417F24Rik	0.00393378	0.0013363	0	0.00106157	0.00418994	0	0.00294118	0.00473934	0	0	0
Rnpepl1	0.143419	0.156347	0.0306545	0.121019	0.168994	0.129597	0.170588	0.170616	0.0406977	0.123967	0.0909091
9430060I03Rik	0.0216358	0.0187082	0.0074565	0.029724	0.0460894	0.00525394	0.0264706	0.028436	0	0.0247934	0.0454545
Capn10	0.154073	0.14343	0.0289975	0.191083	0.206704	0.115587	0.161765	0.113744	0.00581395	0.0330579	0.0909091
Gpr35	0.00245861	0.0013363	0.0024855	0	0.0027933	0.00175131	0.00294118	0.00947867	0	0.0165289	0
Aqp12	0.00622849	0.000890869	0	0.00106157	0.00418994	0.028021	0.0147059	0.00473934	0	0.00826446	0
Kif1a	0.00999836	0.00489978	0.001657	0.007431	0.0223464	0.0262697	0.0117647	0.00473934	0	0	0
Gm28086	0.000983445	0	0	0	0	0	0	0	0	0	0
Agxt	0	0	0	0	0	0	0	0	0	0	0
Mab21l4	0.000163908	0	0	0	0	0	0.00294118	0	0	0	0
Crocc2	0.000819538	0	0	0.00106157	0	0.00350263	0.00588235	0	0	0	0
Sned1	0.133421	0.187973	0.069594	0.0573248	0.0935754	0.0718039	0.191176	0.0805687	0.0174419	0.0909091	0.136364
Mterf4	0.164071	0.136303	0.0190555	0.14862	0.187151	0.168126	0.197059	0.222749	0.0290698	0.190083	0.272727
Gm28535	0.00540895	0.00579065	0.0008285	0.00530786	0.00837989	0	0.00294118	0.00473934	0	0	0
Pask	0.00983445	0.047216	0.0107705	0.00636943	0.0125698	0.0105079	0.0235294	0.189573	0	0.0330579	0
Ppp1r7	0.381905	0.48686	0.038111	0.393843	0.459497	0.451839	0.494118	0.990521	0.203488	0.545455	0.636364
Ano7	0.000327815	0	0.0008285	0	0	0	0	0	0	0.00826446	0
Hdlbp	2.21996	1.91047	0.322287	1.8758	2.77374	1.49387	2.27353	3.00474	0.5	1.28926	1.68182
Septin2	0.112113	0.105568	0.048053	0.0615711	0.142458	0.089317	0.129412	0.184834	0.0116279	0.0743802	0.136364
Farp2	0.0667104	0.0565702	0.01657	0.0424628	0.0558659	0.0420315	0.0588235	0.07109	0.00581395	0.0413223	0
Stk25	0.597771	0.669488	0.0853355	0.583864	0.642458	0.556918	0.7	0.976303	0.22093	0.396694	0.863636
Gm28536	0.000491723	0.000445434	0	0	0	0	0	0	0	0	0
Bok	0.34814	0.657461	0.061309	0.416136	0.22905	0.061296	0.602941	0.938389	0.19186	0.107438	0.909091
Thap4	0.143419	0.161247	0.0240265	0.127389	0.167598	0.166375	0.238235	0.194313	0.0290698	0.123967	0.318182
Gm10550	0.000819538	0.000890869	0.0008285	0.00212314	0.00139665	0	0.00294118	0.00473934	0	0	0
Atg4b	0.212096	0.258352	0.043082	0.184713	0.265363	0.302977	0.314706	0.274882	0.0755814	0.280992	0.227273
Dtymk	1.25865	2.50156	0.125104	1.69108	1.5824	2.43608	2.35294	6.01422	0.656977	1.21488	3.5
Ing5	0.250287	0.234298	0.041425	0.192144	0.251397	0.210158	0.326471	0.393365	0.0755814	0.214876	0.136364
D2hgdh	0.0653991	0.0503341	0.01657	0.0690021	0.108939	0.124343	0.126471	0.028436	0	0.0247934	0
Gal3st2	0.000163908	0	0	0	0	0	0	0	0	0	0
Gal3st2b	0.000163908	0	0	0	0	0	0	0	0	0	0
Gal3st2c	0.000983445	0.000445434	0.0008285	0	0.00418994	0.00700525	0.0235294	0.00473934	0	0	0
Neu4	0.000163908	0	0	0	0	0	0	0	0	0	0
Pdcd1	0	0.000890869	0	0	0	0.00350263	0.0705882	0	0	0.0165289	0
4930440C22Rik	0	0	0	0	0	0	0	0	0	0	0
Fam174a	0.400754	0.386192	0.0339685	0.483015	0.600559	0.609457	0.529412	0.49763	0.122093	0.77686	0.227273
St8sia4	0.00458941	0.0930958	0.003314	0.00106157	0.00139665	0.0105079	0.00882353	0.00473934	0.0174419	0.363636	0
4930598F16Rik	0	0	0	0	0	0	0	0	0	0	0
1700063A18Rik	0	0	0	0	0	0	0	0	0	0	0
Gm29601	0	0	0	0	0	0	0	0	0	0	0
4930533P14Rik	0	0	0	0	0	0	0	0	0	0	0
Slco4c1	0.000327815	0	0	0	0	0	0.00294118	0	0	0	0
Panct2	0.00278643	0.0013363	0	0	0.00698324	0.00175131	0.00294118	0	0	0	0
Gm28901	0.000491723	0	0	0	0	0	0.00294118	0.00473934	0	0	0
Slco6c1	0	0	0	0	0	0	0	0	0	0	0
Macir	0.211605	0.192873	0.0787075	0.109342	0.26257	0.215412	0.205882	0.127962	0.0348837	0.413223	0
Ppip5k2	0.250615	0.225835	0.0936205	0.145435	0.28352	0.2662	0.294118	0.322275	0.0523256	0.206612	0.181818
Gin1	0.0901492	0.0975501	0.0223695	0.107219	0.143855	0.117338	0.0941176	0.132701	0.0174419	0.0495868	0.0909091
Pam	0.378626	0.58931	0.0588235	0.135881	0.310056	0.665499	0.473529	0.672986	0.133721	0.14876	0.181818
B230216N24Rik	0.0226192	0.0289532	0.0074565	0.00636943	0.023743	0.0227671	0.0147059	0.042654	0.00581395	0.0247934	0.0909091
1810006J02Rik	0	0.00356347	0	0	0.00139665	0	0	0	0	0	0
Gm29461	0	0	0	0	0	0	0	0	0	0	0
Slco6d1	0	0	0	0	0	0	0	0	0	0	0
Gm7967	0	0.000890869	0.0008285	0.00106157	0	0	0	0	0	0	0
Cntnap5b	0.000327815	0.000445434	0	0	0	0	0	0	0	0	0
Gm20268	0	0	0	0	0	0	0	0	0	0	0
Gm28187	0.0244222	0.0129176	0.0091135	0.0286624	0.0642458	0.089317	0.0411765	0	0	0.0247934	0
Cdh20	0	0.0013363	0	0	0	0	0.00294118	0	0	0	0
Gm15699	0	0	0	0	0	0	0	0	0	0	0
Gm29012	0	0	0	0	0	0	0	0	0	0	0
Rnf152	0.0108179	0.0316258	0.0074565	0.00212314	0.00558659	0.115587	0.176471	0.014218	0.00581395	0.0165289	0
Gm17634	0	0	0	0	0	0.00525394	0.00294118	0	0	0	0
Gm28403	0.000163908	0	0	0	0	0	0	0	0	0	0
Pign	0.159646	0.145657	0.044739	0.133758	0.289106	0.180385	0.158824	0.255924	0.0581395	0.173554	0.181818
Gm28404	0.00622849	0.00267261	0.0041425	0.00636943	0.00698324	0.00350263	0.00882353	0.0189573	0.00581395	0.0165289	0
Relch	0.216358	0.163474	0.064623	0.133758	0.24581	0.234676	0.197059	0.293839	0.0406977	0.264463	0.0909091
Tnfrsf11a	0.00163908	0.030735	0	0	0.00139665	0.00350263	0	0	0.00581395	0.338843	0.0454545
Gm7160	0.019505	0.00979955	0.001657	0.0180467	0.00837989	0.00875657	0.00882353	0.014218	0	0.00826446	0.0454545
Zcchc2	0.0786756	0.0792873	0.0273405	0.0435244	0.0782123	0.0700525	0.0676471	0.137441	0.0348837	0.0909091	0
Gm20753	0.00065563	0.000890869	0	0	0	0	0	0	0	0	0
Phlpp1	0.0867071	0.104232	0.013256	0.052017	0.075419	0.028021	0.0558824	0.113744	0.00581395	0.0991736	0.136364
A530053M12Rik	0.000491723	0.000445434	0	0	0	0	0	0	0	0	0
Bcl2	0.315194	0.26147	0.0704225	0.0849257	0.317039	0.0350263	0.264706	0.654028	0.0813953	0.264463	0.181818
D630008O14Rik	0.000327815	0	0	0	0	0	0	0.00473934	0	0	0
Kdsr	0.290116	0.288641	0.0621375	0.287686	0.381285	0.169877	0.273529	0.336493	0.0523256	0.107438	0.318182
Vps4b	0.603016	0.501114	0.106048	0.502123	0.849162	0.709282	0.682353	0.85782	0.0697674	0.438017	0.136364
Serpinb5	0	0	0	0	0	0.00175131	0	0	0	0	0
Serpinb12	0	0	0	0	0	0	0	0	0	0	0
Serpinb13	0	0	0	0	0	0	0	0	0	0	0
Serpinb3a	0	0	0	0	0	0	0	0	0	0	0
Serpinb3d	0	0	0	0	0	0	0	0	0	0	0
Serpinb3b	0	0	0	0	0	0	0	0	0	0	0
Serpinb3c	0	0	0	0	0	0	0	0	0	0	0
Serpinb11	0	0.0013363	0	0	0	0	0	0	0	0	0
Gm15391	0	0	0	0	0	0	0	0	0	0	0
Serpinb7	0	0	0	0	0	0	0	0	0	0	0
Serpinb2	0	0	0	0	0	0	0	0	0	0	0
Serpinb8	0.00573676	0.00178174	0	0	0.00139665	0.00700525	0	0.014218	0	0.0826446	0
Gm15389	0	0	0	0	0	0	0	0	0	0.00826446	0
D830032E09Rik	0	0	0	0	0	0	0	0	0	0	0
Cdh7	0	0	0	0	0	0	0	0	0	0.00826446	0
Cdh19	0.000163908	0	0	0	0	0	0	0	0	0	0
Gm29088	0	0	0	0	0	0	0	0	0	0	0
Dsel	0.317489	0.322494	0.097763	0.44586	0.756983	0.0928196	0.194118	0.388626	0.0581395	0.132231	0.0909091
Gm28189	0	0	0	0	0	0	0	0	0	0	0
9330185C12Rik	0.000163908	0.000445434	0.0008285	0	0	0.00875657	0.00588235	0	0	0	0
Cntnap5a	0.000327815	0	0	0	0.00558659	0.0490368	0.0205882	0	0	0.00826446	0
Gm19965	0	0	0	0	0	0	0	0	0	0	0
Zfp813-ps	0	0	0	0	0	0	0	0	0	0	0
Gm28363	0	0	0	0	0	0	0	0	0	0	0
B020011L13Rik	0	0	0	0	0	0	0	0	0	0	0
Gm28360	0	0	0	0	0	0	0	0	0	0	0
Gm28168	0	0	0	0	0	0	0	0	0	0	0
Zfp658	0	0	0	0	0	0	0	0	0	0	0
Gm29106	0.000163908	0	0	0	0	0	0	0	0	0	0
Tsn	1.52795	1.83742	0.159072	1.56369	2.04888	1.7986	2.05294	3.45972	0.575581	1.83471	2.04545
Nifk	0.375184	0.445434	0.038111	0.330149	0.367318	0.444834	0.641176	0.805687	0.145349	0.322314	0.818182
Gm28867	0	0	0	0	0	0	0	0	0	0	0
Clasp1	0.349287	0.321604	0.091135	0.227176	0.442737	0.267951	0.370588	0.601896	0.0872093	0.322314	0.181818
2900060B14Rik	0.0870349	0.100668	0.039768	0.101911	0.132682	0.112084	0.144118	0.165877	0.0232558	0.0826446	0.0909091
Tfcp2l1	0.0122931	0.00935412	0.0074565	0.0191083	0.0349162	0.0665499	0.123529	0.00947867	0.00581395	0.0330579	0
Gli2	0.0563842	0.0432071	0.0057995	0.00849257	0.00837989	0.0122592	0.0176471	0.165877	0.0232558	0.0165289	0
Gm26831	0.00065563	0.000445434	0	0	0	0	0	0	0	0	0
Gm29456	0.000163908	0.000445434	0.0008285	0.00106157	0.00139665	0	0	0	0	0	0
Gm29455	0.000327815	0.00356347	0	0	0	0	0	0	0	0	0
Inhbb	0.378954	6.11002	0.550953	10.431	7.72626	0.285464	0.952941	0.966825	0.27907	0.355372	0.272727
Ralb	0.366497	1.01336	0.0571665	1.08174	0.734637	0.264448	0.352941	0.890995	0.238372	0.595041	0.727273
Gm27184	0.00360597	0.00356347	0	0.0116773	0.0111732	0.00350263	0.00294118	0.014218	0.00581395	0	0
Tmem185b	0.0839207	0.111359	0.0074565	0.105096	0.114525	0.0770578	0.0941176	0.189573	0.0406977	0.123967	0.0454545
3830432H09Rik	0.00131126	0	0	0	0.0027933	0	0	0	0	0	0
Epb41l5	0.182757	0.16392	0.067937	0.268577	0.455307	0.945709	0.358824	0.137441	0.0465116	0.14876	0.136364
Ptpn4	0.186855	0.148775	0.0555095	0.169851	0.272346	0.190893	0.15	0.0900474	0.0348837	0.0909091	0
Gm28209	0	0	0	0	0	0	0	0	0	0	0
Tmem177	0.0290116	0.0311804	0.0041425	0.0339703	0.0349162	0.0507881	0.0264706	0.028436	0.0116279	0	0
Cfap221	0	0.000445434	0	0	0	0	0	0.00473934	0	0	0
Sctr	0.000163908	0	0	0	0	0	0	0	0.00581395	0	0
Tmem37	0.0629405	0.110022	0.0107705	0.0233546	0.0391061	0.141856	0.132353	0.0995261	0.0581395	0.330579	0.181818
Dbi	7.68054	5.40401	0.362055	10.2707	10.4036	14.4588	5.68529	7.90995	2.14535	3.98347	6.59091
3110009E18Rik	0.143747	0.183519	0.0140845	0.194268	0.194134	0.197898	0.226471	0.222749	0.0465116	0.0909091	0.227273
Steap3	0.119816	0.132294	0.0107705	0.0265393	0.0209497	0.0525394	0.0705882	0.127962	0.0174419	0.0743802	0.0454545
C1ql2	0	0	0	0	0	0	0	0	0	0	0
1700012E03Rik	0	0	0	0	0	0	0	0	0	0	0
Marco	0.000163908	0.000445434	0	0	0	0	0	0	0.00581395	0.190083	0
En1	0	0	0	0	0	0	0	0	0	0	0
2610027F03Rik	0	0	0	0	0	0	0	0	0	0	0
Gm29346	0	0	0	0	0	0	0	0	0	0	0
Gm29345	0	0	0	0	0	0	0	0	0	0	0
Gm29348	0	0	0	0	0	0	0	0	0	0	0
Gm29347	0	0	0	0	0	0	0	0	0	0	0
Celrr	0	0.000445434	0	0	0	0	0	0	0	0	0
Gm29359	0	0	0	0	0	0	0	0	0	0	0
Insig2	0.432716	0.30245	0.0439105	0.338641	0.578212	0.376532	0.426471	0.436019	0.0872093	0.264463	0.227273
2210011K15Rik	0	0	0	0	0.00139665	0	0	0	0	0	0
Ccdc93	0.104409	0.0815145	0.013256	0.0392781	0.124302	0.0647986	0.0882353	0.132701	0	0.107438	0.0909091
Gm15392	0	0	0	0	0	0	0.00294118	0	0	0	0
Htr5b	0.000819538	0	0	0	0.00139665	0	0	0	0	0.0165289	0
Ddx18	0.354368	0.408018	0.04971	0.320594	0.391061	0.34676	0.611765	0.734597	0.133721	0.46281	0.818182
Gm28590	0.000163908	0	0	0	0	0	0	0	0	0	0
Dpp10	0.0199967	0.00757238	0.0057995	0.0233546	0.0544693	0	0.0147059	0	0	0.0247934	0
1700121L03Rik	0	0	0	0	0	0	0	0	0	0	0
Actr3	1.22291	1.4539	0.124275	1.21125	1.67318	1.30123	1.65	2.87678	0.55814	3.68595	2
Gm28706	0	0	0	0	0	0	0	0	0	0	0
Slc35f5	0.136535	0.128731	0.0190555	0.131635	0.162011	0.0980736	0.123529	0.246445	0.0581395	0.0991736	0.0909091
Gpr39	0.0044255	0.00267261	0.0008285	0.00636943	0.00698324	0	0	0.014218	0	0	0
Lypd1	0.000819538	0.000445434	0	0	0	0	0	0.00473934	0	0	0
Nckap5	0.11703	0.013363	0.014913	0.0488323	0.210894	0.0683012	0.0235294	0.0189573	0.0116279	0.0330579	0
4930599A14Rik	0	0	0	0	0	0	0	0	0	0	0
Mgat5	0.13047	0.176392	0.0455675	0.203822	0.286313	0.274956	0.191176	0.175355	0.0290698	0.297521	0.0454545
Tmem163	0	0.000890869	0	0.00106157	0	0	0.00294118	0	0	0	0
Acmsd	0.000491723	0	0	0	0	0	0	0	0	0	0
2900009J06Rik	0.0242583	0.023608	0.003314	0.0116773	0.027933	0.0245184	0.0382353	0.0900474	0.0174419	0.00826446	0
Ccnt2	0.731356	0.589755	0.361226	0.638004	1.01676	0.488616	0.652941	0.691943	0.0697674	0.454545	0.5
Map3k19	0.00409769	0.00311804	0	0.00212314	0.00698324	0	0	0	0	0	0
Rab3gap1	0.377971	0.293987	0.0952775	0.237792	0.439944	0.262697	0.332353	0.407583	0.110465	0.347107	0.318182
Zranb3	0.0962137	0.120713	0.041425	0.0647558	0.0907821	0.0315236	0.0970588	0.21327	0.0116279	0.0165289	0.0454545
Gm28800	0.00540895	0	0.0008285	0.00106157	0.0027933	0	0.00294118	0	0	0	0
R3hdm1	1.68579	1.1265	0.638774	0.912951	1.89665	0.84063	1.20882	1.39336	0.273256	0.991736	0.454545
Ubxn4	0.960334	0.829399	0.129246	0.820594	1.09078	1.49562	1.49118	1.34123	0.267442	0.892562	0.636364
Lct	0.000163908	0	0	0	0	0	0	0	0	0	0
Mcm6	0.150795	0.451225	0.029826	0.2431	0.150838	0.10683	0.394118	0.995261	0.0581395	0.636364	0.454545
Dars1	0.362072	0.356793	0.0339685	0.345011	0.515363	0.474606	0.391176	0.691943	0.104651	0.256198	0.363636
Cxcr4	0.0191772	0.0418708	0.001657	0.00636943	0.0223464	0.164623	0.0147059	0.0236967	0	0.297521	0
Gm26686	0	0	0	0	0	0	0	0	0	0	0
Thsd7b	0.00376987	0.00178174	0	0.00106157	0	0.00525394	0.00588235	0	0	0	0
Gm16081	0.000163908	0	0	0	0	0	0	0	0	0	0
Cd55b	0	0.000890869	0	0	0.00139665	0	0	0	0	0.00826446	0
Cd55os	0.000163908	0	0	0	0	0	0	0	0	0	0
Gm15675	0.00409769	0.00534521	0.001657	0.00212314	0.00977654	0.00875657	0.00882353	0.00473934	0	0.0330579	0
Cd55	0.16358	0.144321	0.0140845	0.260085	0.593575	0.0945709	0.188235	0.0663507	0.0406977	0.280992	0
Gm16083	0.00180298	0.00311804	0	0.00106157	0.00698324	0.00175131	0	0	0	0	0
Zp3r	0.000163908	0	0	0	0	0	0	0	0	0	0
C4bp	0.000491723	0	0	0.00106157	0	0	0	0	0	0	0
Pfkfb2	0.0280282	0.0146993	0.0140845	0.0201699	0.047486	0.0227671	0.0382353	0.0331754	0	0.0413223	0
Yod1	0.129487	0.11804	0.029826	0.10828	0.191341	0.115587	0.120588	0.218009	0.0116279	0.0743802	0.0454545
AA986860	0.0119653	0.00846325	0.001657	0.0116773	0.023743	0.0122592	0.0117647	0.00947867	0	0	0.0454545
Gm28857	0.000163908	0	0	0	0	0	0	0	0	0	0
Gm28856	0	0.000445434	0	0	0	0	0	0	0	0	0
Fcamr	0	0	0	0	0	0	0	0	0	0	0
Gm15848	0	0	0	0	0	0	0	0	0	0	0
Pigr	0	0	0	0	0	0	0	0	0	0	0
Fcmr	0.000819538	0	0	0	0	0	0	0	0	0.00826446	0
Il24	0	0	0	0	0	0	0	0	0	0	0
Il20	0	0	0.0008285	0	0	0	0	0	0	0	0
Il19	0.000163908	0.000890869	0	0	0	0	0	0	0	0	0
Il10	0	0.00178174	0	0	0.00698324	0	0.00294118	0	0	0.0743802	0
Mapkapk2	0.356991	0.342539	0.0389395	0.247346	0.361732	0.259194	0.344118	0.611374	0.0988372	0.636364	0.272727
Dyrk3	0.0303229	0.047216	0.0057995	0.0286624	0.0502793	0.033275	0.105882	0.042654	0	0.0247934	0
Eif2d	0.147189	0.147439	0.0140845	0.151805	0.188547	0.131349	0.214706	0.222749	0.0290698	0.0743802	0.0454545
Rassf5	0.107359	0.0993318	0.008285	0.00318471	0.0153631	0.0105079	0.0294118	0.777251	0.0406977	0.231405	0.545455
Ikbke	0.0163908	0.00935412	0.0057995	0.00318471	0.0167598	0.00875657	0.0205882	0.0236967	0	0.0330579	0
Gm28914	0.000163908	0	0	0	0	0	0	0	0	0	0
Gm28913	0.00163908	0.000445434	0.0008285	0	0.00139665	0.00175131	0	0.00473934	0	0	0
Srgap2	0.242747	0.444543	0.059652	0.0838641	0.132682	0.112084	0.235294	0.654028	0.0581395	0.561983	0.136364
Gm29488	0.0154073	0.0271715	0.008285	0.00106157	0.00977654	0.00350263	0.00588235	0.028436	0.00581395	0.0413223	0
Fam72a	0.0186855	0.0383073	0.003314	0.00955414	0.00698324	0.0227671	0.0176471	0.0758294	0.00581395	0.0743802	0
Avpr1b	0	0	0	0	0	0	0	0	0	0	0
Ctse	0.00458941	0.0013363	0.001657	0	0	0.00350263	0.00882353	0	0	0.165289	0
Rab7b	0.0362236	0.0249443	0.0024855	0.00212314	0.0139665	0.0210158	0.0852941	0.14218	0.0232558	0.338843	0.181818
Slc26a9	0.000327815	0.000445434	0	0	0	0	0	0	0	0	0
Pm20d1	0.0147517	0.00623608	0	0.00530786	0.0307263	0.00350263	0.0205882	0.014218	0	0	0
Slc41a1	0.375184	0.25078	0.04971	0.250531	0.442737	0.30648	0.3	0.369668	0.0465116	0.0909091	0.0454545
Rab29	0.053106	0.0507795	0.0024855	0.029724	0.0405028	0.0420315	0.0352941	0.0995261	0.0232558	0.157025	0.0454545
Nucks1	1.0295	2.17639	0.158244	0.97983	1.19413	1.21016	1.22647	7.48341	0.430233	1.55372	2.68182
Slc45a3	0.204229	0.0387528	0.0140845	0.00530786	0.0223464	0.0122592	0.0147059	0.0616114	0	0.0661157	0.0454545
Elk4	0.296181	0.322049	0.089478	0.205945	0.412011	0.234676	0.311765	0.42654	0.0639535	0.22314	0.0909091
Mfsd4a	0.0499918	0.0383073	0.0157415	0.0456476	0.0782123	0.698774	0.0352941	0.07109	0	0.0330579	0.0454545
Cdk18	0.0237666	0.00757238	0	0.00424628	0.00558659	0.033275	0.0235294	0	0	0	0
Gm29629	0.000163908	0	0	0	0	0	0	0	0	0	0
Lemd1	0.000163908	0	0	0	0	0	0	0	0	0	0
Gm29695	0.00114735	0	0	0	0	0	0	0	0	0	0
Gm29630	0	0	0	0	0	0	0	0	0	0	0
Klhdc8a	0.0065563	0.0013363	0	0.00106157	0.00139665	0.00525394	0	0.00473934	0	0	0
Nuak2	0.00540895	0.00222717	0	0.00106157	0.00698324	0.0175131	0.0117647	0.042654	0.0116279	0.0495868	0
F730311O21Rik	0	0.000445434	0	0	0	0	0	0	0	0	0
Tmcc2	0.0245861	0.0298441	0.003314	0.022293	0.0307263	0.0140105	0.0176471	0.056872	0.0174419	0.0578512	0.0454545
Gm15849	0	0	0	0	0	0	0	0	0	0	0
Dstyk	0.212752	0.172383	0.034797	0.142251	0.243017	0.138354	0.182353	0.236967	0.0232558	0.206612	0.181818
6030442K20Rik	0.0273726	0.0227171	0.008285	0.0116773	0.023743	0.0140105	0.0117647	0.0379147	0	0.0165289	0
Rbbp5	0.0827733	0.0922049	0.0240265	0.066879	0.113128	0.0683012	0.0764706	0.156398	0.0174419	0.22314	0.0909091
Tmem81	0.00917882	0.00890869	0.003314	0.00318471	0.00837989	0.0105079	0.00882353	0.00947867	0	0	0
Cntn2	0.000983445	0.000890869	0	0.00424628	0	0	0	0	0	0	0
Nfasc	0.00262252	0.00400891	0.0008285	0	0.00139665	0.00175131	0.00588235	0	0	0	0
Gm10538	0	0	0	0	0	0	0	0	0	0	0
Lrrn2	0.145386	0.146548	0.0439105	0.239915	0.244413	0.0140105	0.114706	0.0331754	0.0232558	0.0165289	0
Mdm4	0.540567	0.489087	0.226181	0.355626	0.782123	0.535902	0.435294	0.777251	0.0581395	0.966942	0.5
Pik3c2b	0.0188494	0.110913	0.008285	0.00955414	0.00837989	0.00175131	0.0147059	0.0331754	0	0.0661157	0
Gm28609	0.000163908	0	0	0	0	0	0	0	0	0	0
Ppp1r15b	0.229962	0.206236	0.0604805	0.141189	0.261173	0.196147	0.244118	0.274882	0.0174419	0.190083	0
Plekha6	0.00917882	0.0146993	0.001657	0.00212314	0.00139665	0	0.00588235	0	0	0	0
Gm19461	0.00590067	0.00489978	0	0	0	0	0.00588235	0	0	0	0
Kiss1	0.000163908	0	0	0	0	0	0	0	0	0	0
Kiss1_dup1	0.000163908	0	0	0	0	0	0	0	0	0	0
Ren1	0.634158	0.0209354	0.0173985	0.00530786	0.023743	0.0455342	0.0147059	0.436019	0.00581395	0.0413223	0
Etnk2	0.0945747	0.0712695	0.0190555	0.0679406	0.0810056	0.0805604	0.267647	0.113744	0.00581395	0.157025	0.181818
Sox13	0.0598263	0.151893	0.001657	0.014862	0.0307263	0.0122592	0.0382353	0.161137	0.0174419	0.0413223	0.0909091
Snrpe	3.56974	4.93007	0.305717	4.01699	3.96089	3.97723	5.10294	8.83412	1.18605	3.73554	6.45455
Zc3h11a	0.0701524	0.0570156	0.038111	0.0424628	0.0963687	0.0262697	0.0529412	0.109005	0	0.0413223	0.0454545
Zbed6	0.0498279	0.0347439	0.0323115	0.0254777	0.0684358	0.0245184	0.0264706	0.0900474	0.00581395	0.0330579	0.0909091
Lax1	0.00295034	0.0129176	0.001657	0	0	0	0.00294118	0	0.00581395	0.00826446	0
Atp2b4	0.276512	0.341203	0.043082	0.0254777	0.0628492	0.0227671	0.129412	0.545024	0.139535	0.123967	0.136364
Gm28441	0	0	0	0	0	0	0	0	0	0	0
Optc	0.00885101	0.0115813	0	0.00212314	0.00139665	0.00350263	0.00294118	0.00947867	0	0	0
Gm15851	0.000163908	0	0	0	0	0	0	0	0	0	0
Prelp	0.0234388	0.0173719	0.0008285	0	0	0.00175131	0.0117647	0.07109	0.0290698	0.00826446	0
Fmod	0.0331093	0.0276169	0.0057995	0.00106157	0.00139665	0.00175131	0.00294118	0.028436	0.00581395	0	0.0454545
Btg2	5.64924	5.18218	0.86164	1.4172	2.64665	5.51664	8.03824	7.82938	0.94186	4.2314	5.90909
Chit1	0.000163908	0.000445434	0	0	0.00139665	0.00350263	0.00294118	0	0	0	0
Chi3l1	0.000327815	0.000890869	0	0.00106157	0	0.00350263	0.00294118	0	0	0.0330579	0
Mybph	0.000163908	0	0	0	0	0.00175131	0.00294118	0	0	0	0
Adora1	0.00524504	0.00178174	0.0008285	0.00106157	0.00418994	0.0823117	0.0794118	0	0.00581395	0.00826446	0
Myog	0	0	0	0	0	0	0	0	0	0	0
Ppfia4	0.00163908	0.00311804	0.0008285	0	0.00418994	0	0	0.014218	0.00581395	0.206612	0.0454545
Tmem183a	0.228487	0.273051	0.048053	0.233546	0.259777	0.381786	0.364706	0.630332	0.0755814	0.190083	0.227273
Mgat4f	0	0	0	0	0	0	0	0	0	0	0
Cyb5r1	0.213408	0.153229	0.019884	0.125265	0.142458	0.120841	0.161765	0.374408	0.0406977	0.190083	0.363636
Adipor1	0.848549	0.741648	0.087821	0.645435	0.918994	0.908932	0.952941	1.06635	0.110465	1.1157	0.545455
Platr1	0.00327815	0.00311804	0.001657	0	0	0	0.00294118	0	0	0	0
Klhl12	0.106376	0.0979955	0.0389395	0.104034	0.168994	0.113835	0.158824	0.156398	0.0348837	0.14876	0.0909091
Rabif	0.100311	0.10245	0.0091135	0.0976645	0.124302	0.134851	0.129412	0.151659	0.0639535	0.0826446	0.181818
Mgat4e	0	0	0	0	0	0	0	0	0	0	0
Kdm5b	0.901492	0.540757	0.142502	0.555202	1.11034	0.676007	0.905882	0.563981	0.186047	0.446281	0.318182
Gm26783	0	0	0	0	0	0	0	0	0	0	0
Syt2	0.00376987	0.0013363	0	0	0.00139665	0.00175131	0	0.0189573	0.00581395	0	0
Ppp1r12b	0.265039	0.149666	0.0488815	0.0477707	0.125698	0.0315236	0.0823529	0.374408	0.0813953	0.165289	0.136364
Gm28892	0.000163908	0	0	0	0	0	0	0	0	0.00826446	0
Ube2t	0.0329454	0.212918	0.0140845	0.0339703	0.0209497	0.028021	0.0323529	0.791469	0.0406977	0.256198	0
Lgr6	0.0435994	0.0240535	0.003314	0.00955414	0.0195531	0.00875657	0.0647059	0.0189573	0.00581395	0	0
Gm10535	0.000327815	0	0	0	0	0	0	0	0	0	0
Ptpn7	0.00262252	0.00579065	0	0.00106157	0	0.00175131	0.00294118	0	0	0.0495868	0
Arl8a	0.378626	0.314031	0.0339685	0.280255	0.385475	0.429072	0.467647	0.478673	0.0872093	0.77686	0.454545
Gm15445	0.00835929	0.00668151	0.0074565	0.00636943	0.0139665	0.0105079	0.00294118	0.00473934	0	0.00826446	0
Gpr37l1	0.000327815	0	0	0	0	0	0	0	0	0	0
Gm26642	0.000163908	0	0	0	0	0	0	0	0	0	0
Elf3	0.00180298	0.00534521	0.001657	0	0.00139665	0.00350263	0.0147059	0	0	0.00826446	0
Rnpep	0.116047	0.225835	0.0256835	0.133758	0.125698	0.166375	0.229412	0.113744	0.0465116	0.760331	0.272727
Timm17a	0.825602	0.904232	0.064623	0.981953	1.05447	1.54116	1.18824	1.5545	0.267442	0.710744	1.09091
Lmod1	0.0731028	0.0610245	0.006628	0	0.00418994	0.00875657	0.00294118	0.0900474	0.00581395	0.0165289	0
Shisa4	0.072611	0.0717149	0.0107705	0.0605096	0.0907821	0.203152	0.135294	0.279621	0.0581395	0.00826446	0.227273
Ipo9	0.246353	0.264588	0.0439105	0.16879	0.286313	0.169877	0.194118	0.810427	0.0697674	0.157025	0.454545
Gm28277	0.00180298	0.00267261	0	0	0.0027933	0.00350263	0.00294118	0	0	0	0
Nav1	0.28356	0.411136	0.0472245	0.124204	0.185754	0.154116	0.235294	0.848341	0.127907	0.264463	0.454545
Gm4793	0.00131126	0.00178174	0	0	0.0027933	0	0	0.00473934	0	0	0
Csrp1	0.530733	0.921158	0.018227	0.0552017	0.0488827	0.0647986	0.188235	1.76303	0.872093	0.404959	1.09091
Phlda3	0.152598	0.262806	0.0074565	0.044586	0.0740223	0.0210158	0.108824	0.696682	0.127907	0.0247934	0.5
Tnni1	0.0101623	0.00489978	0.0008285	0.00106157	0.00418994	0	0.0117647	0.014218	0.00581395	0	0
Lad1	0	0.000445434	0	0	0	0	0	0	0	0	0
Tnnt2	0.11621	0.0579065	0.0024855	0.00106157	0.0027933	0.0122592	0.0117647	0.180095	0.0232558	0.0247934	0.0909091
Pkp1	0	0	0	0	0	0	0	0	0	0	0
Igfn1	0.00065563	0.000445434	0	0	0.00139665	0	0	0	0	0.00826446	0
Tmem9	0.591215	0.526503	0.054681	0.813163	0.97486	0.404553	0.694118	0.796209	0.162791	0.322314	0.954545
Ascl5	0	0	0	0	0	0	0	0	0	0	0
Cacna1s	0.0114735	0.00935412	0	0.00106157	0	0	0.00294118	0.165877	0.0174419	0.0165289	0.136364
Gm37759	0	0	0	0	0	0	0	0	0	0	0
Gm15850	0	0	0	0	0	0	0	0	0	0	0
Kif21b	0.0209802	0.0164811	0.003314	0.00530786	0.00698324	0.00700525	0.00882353	0.123223	0.0174419	0.0743802	0
Mroh3	0	0	0	0	0	0	0	0.00473934	0	0	0
Inava	0.000819538	0.000445434	0	0.00106157	0	0	0	0.00473934	0	0	0
Gm26568	0	0	0	0	0	0	0	0	0	0	0
A430034D21Rik	0	0	0	0	0	0	0	0	0	0	0
Gm37552	0	0	0	0	0	0	0	0	0	0	0
Gm26781	0.000491723	0.000445434	0	0	0	0.00175131	0	0	0	0	0
Gpr25	0	0	0	0	0	0	0	0	0	0	0
Camsap2	0.188166	0.219599	0.0405965	0.107219	0.194134	0.162872	0.261765	0.303318	0.0581395	0.132231	0.181818
9230116N13Rik	0.0224553	0.0231626	0.0041425	0.0169851	0.0223464	0.0157618	0.0264706	0.0663507	0.00581395	0.0330579	0
Ddx59	0.0281921	0.030735	0.0041425	0.0180467	0.0363128	0.0175131	0.0352941	0.0947867	0.0174419	0	0.0454545
Kif14	0.00327815	0.0775056	0.009942	0.00212314	0.00558659	0	0	0.36019	0	0.157025	0
Gm37799	0	0	0	0	0	0	0	0	0	0	0
Gm33994	0	0	0	0	0	0	0	0	0	0	0
4933409D19Rik	0	0	0	0	0	0	0	0	0	0	0
Platr23	0.000163908	0.00178174	0	0.00106157	0.0027933	0.00175131	0.00294118	0	0	0	0
Zfp281	0.202754	0.172383	0.0604805	0.144374	0.342179	0.225919	0.267647	0.303318	0.0465116	0.272727	0.227273
Gm19705	0.00770366	0.00801782	0.001657	0.00106157	0	0.0192644	0.0294118	0.0236967	0.00581395	0.0330579	0
Platr22	0.00262252	0.00400891	0.001657	0.0307856	0.0572626	0.00350263	0.00294118	0	0.00581395	0.00826446	0
Nr5a2	2.48697	2.55546	0.839271	5.17304	10.5335	3.64623	2.07059	0.469194	0.360465	0.727273	0.272727
Gm26936	0	0	0	0	0	0	0	0	0	0.00826446	0
Mir181a-1hg	0.00934273	0.0173719	0.0074565	0.00318471	0.00558659	0.00350263	0.00588235	0.014218	0	0.00826446	0
Ptprc	0.00163908	0.00311804	0.003314	0.00106157	0.00698324	0.0140105	0.0176471	0	0.00581395	1.71901	0
Gm28556	0	0	0	0	0	0	0	0	0	0	0
Atp6v1g3	0.000163908	0.000890869	0	0	0	0	0	0	0	0	0
Nek7	0.521554	0.428062	0.089478	0.291932	0.472067	0.264448	0.361765	0.848341	0.0465116	0.338843	0.272727
Gm28501	0	0	0	0	0	0	0	0	0	0	0
Gm5833	0	0	0	0	0	0	0	0	0	0	0
Lhx9	0.0955581	0.0623608	0.009942	0.00318471	0.00977654	0.00875657	0.0647059	0.232227	0.0290698	0.0247934	0
2310009B15Rik	0.64596	0.504677	0.03314	0.591295	0.76676	0.663748	0.632353	1.42654	0.203488	0.355372	0.909091
1700019P21Rik	0	0	0	0	0	0	0	0.00473934	0	0	0
Dennd1b	0.38256	0.207127	0.118476	0.196391	0.620112	0.45359	0.829412	0.308057	0.0290698	0.198347	0.181818
4930596I21Rik	0.000491723	0	0	0.00106157	0	0	0	0	0	0	0
Crb1	0.0508113	0.0280624	0.0091135	0.0244161	0.0223464	0.00700525	0.0323529	0.014218	0	0.00826446	0
4933436E23Rik	0	0	0	0	0	0	0	0	0	0	0
Gm34816	0	0	0	0	0	0	0	0	0	0	0
Zbtb41	0.341747	0.300668	0.0538525	0.13482	0.282123	0.224168	0.235294	0.748815	0.0872093	0.0743802	0.454545
Aspm	0.0681855	0.481069	0.057995	0.029724	0.0656425	0.028021	0.0323529	1.86256	0.0116279	0.173554	0
F13b	0	0	0	0	0	0	0	0	0	0	0
Cfhr1	0	0	0	0	0	0	0	0	0	0	0
Cfhr4	0.00295034	0.00267261	0.0008285	0	0.00139665	0.00175131	0	0	0	0	0
Cfhr2	0.00131126	0.000890869	0	0	0.00139665	0	0	0	0	0	0
Cfh	5.51303	3.14076	0.926263	0.427813	0.879888	0.514886	2.11471	5.82464	0.75	1.31405	3.27273
Kcnt2	0.254385	0.16882	0.0820215	0.0636943	0.0796089	0.0175131	0.138235	0.374408	0.0406977	0.0495868	0.272727
4930590L20Rik	0.000163908	0	0	0	0	0	0	0	0	0	0
Cdc73	0.679561	0.496659	0.178128	0.481953	1.01257	0.690018	0.673529	0.563981	0.0755814	0.438017	0.181818
B3galt2	0.0199967	0.0209354	0.004971	0.0169851	0.0349162	0.0175131	0.0117647	0.00947867	0	0	0
Glrx2	0.712178	0.724722	0.04971	0.684713	0.772346	1.07005	0.885294	0.971564	0.156977	0.471074	0.5
Ro60	0.269464	0.308241	0.0405965	0.190021	0.335196	0.345009	0.370588	0.322275	0.0523256	0.14876	0.227273
Uchl5	0.144566	0.231626	0.018227	0.141189	0.173184	0.271454	0.264706	0.450237	0.0465116	0.264463	0.227273
Gm29170	0.046058	0.0570156	0.0240265	0.0552017	0.047486	0.0437828	0.0794118	0.0947867	0.00581395	0.181818	0
Rgs2	2.08408	1.93719	0.325601	1.11465	1.20251	0.660245	3.29118	0.696682	0.232558	2.57025	0.863636
Rgs13	0.504999	0.304232	0.0555095	0.326964	0.289106	0.028021	0.202941	0.0473934	0.0232558	0.0330579	0.0454545
Rgs1	0.00262252	0.0111359	0	0	0.0251397	0.00525394	0.0264706	0	0.0232558	2.64463	0
Rgs21	0	0	0	0	0	0	0	0	0	0	0
Rgs18	0.000163908	0.000890869	0	0	0	0	0.00294118	0	0	0.140496	0
Gm29514	0	0	0	0	0	0	0	0	0	0	0
Brinp3	0.00131126	0	0	0	0.00139665	0	0	0	0	0	0
A230059L01Rik	0.000163908	0	0	0	0	0	0	0	0	0	0
Gm15584	0	0	0	0	0	0	0	0	0	0	0
Gm29515	0	0	0	0	0	0	0	0	0	0	0
Gm29020	0	0	0	0	0	0	0	0	0	0	0
Gm29398	0	0	0	0	0	0	0	0	0	0	0
Pla2g4a	0.228815	0.397327	0.0472245	0.383227	0.386872	0.14711	0.282353	0.57346	0.22093	0.239669	0.409091
Ptgs2os	0.000491723	0.000445434	0	0	0	0	0.00294118	0	0	0.00826446	0
Ptgs2	0.00524504	0.00623608	0.006628	0.00106157	0.00139665	0.00175131	0.0205882	0.0189573	0.0174419	0.0909091	0.0454545
Ptgs2os2	0.000163908	0.000445434	0	0	0	0	0	0	0	0.00826446	0
Pdc	0	0	0	0	0	0	0	0	0	0	0
2310030A07Rik	0	0	0	0.00106157	0	0	0	0	0	0	0
Odr4	0.376332	0.320713	0.044739	0.305732	0.427374	0.294221	0.329412	0.611374	0.0988372	0.305785	0.272727
Tpr	1.3111	1.6196	0.214582	1.1104	1.61453	1.2697	1.73235	2.69194	0.377907	1.57025	1.22727
Prg4	0.0196689	0.00534521	0.003314	0.00212314	0.0209497	0.00350263	0.0441176	0	0	0	0
Hmcn1	0.0358958	0.160356	0.0057995	0.00318471	0.00418994	0.00525394	0.0294118	0.0521327	0.0116279	0.0165289	0.0909091
Gm20631	0.000163908	0.000445434	0	0	0	0	0	0	0	0	0
Gm29188	0	0	0	0	0	0	0	0	0	0	0
C730036E19Rik	0	0	0	0	0	0	0	0	0	0	0
Gm47985	0	0	0	0	0	0	0	0	0	0	0
Gm8947	0	0	0	0	0	0	0	0	0	0	0
Gm47995	0	0	0	0	0	0	0	0	0	0	0
3110040M04Rik	0	0	0	0	0	0	0	0	0	0	0
Gm47996	0	0	0	0	0	0	0	0	0	0	0
Gm10138	0.217178	0.183519	0.100249	0.204883	0.286313	0.112084	0.261765	0.0473934	0.00581395	0.0991736	0.0454545
Ivns1abp	2.6317	1.98575	1.32891	1.57537	2.56564	0.912434	2.46176	0.881517	0.25	0.85124	0.318182
Swt1	0.460416	0.407572	0.135874	0.333333	0.539106	0.399299	0.5	0.578199	0.0348837	0.289256	0.409091
Trmt1l	0.204229	0.182628	0.086164	0.215499	0.375698	0.171629	0.202941	0.227488	0.0348837	0.173554	0.0909091
Rnf2	0.306835	0.244543	0.043082	0.220807	0.343575	0.308231	0.4	0.563981	0.0988372	0.22314	0.272727
Gm28181	0	0	0	0	0	0	0	0	0	0	0
Niban1	0.0971972	0.0601336	0.009942	0.007431	0.051676	0.758319	1.07647	0.0853081	0.0116279	0.264463	0
2810414N06Rik	0.00393378	0.00222717	0.0008285	0.00530786	0.0027933	0.00175131	0.00294118	0	0	0	0
Edem3	0.22734	0.161247	0.0538525	0.158174	0.298883	0.402802	0.191176	0.312796	0.0465116	0.107438	0.0909091
1700025G04Rik	0.171447	0.181737	0.013256	0.07431	0.115922	0.0683012	0.2	0.393365	0.0465116	0.14876	0.0909091
Gm28610	0	0	0	0	0	0	0	0	0	0	0
Tsen15	0.330765	0.473051	0.036454	0.421444	0.47067	0.25394	0.470588	0.853081	0.104651	0.165289	0.454545
Colgalt2	0.0498279	0.0579065	0.008285	0.0106157	0.00418994	0.00350263	0.0176471	0.0236967	0.00581395	0.00826446	0
Rgl1	0.0468776	0.165256	0.008285	0.0169851	0.0153631	0.0753065	0.191176	0.0236967	0.00581395	0.371901	0
Gm15479	0.000491723	0.000445434	0	0	0	0	0	0	0	0	0
Gm28792	0	0	0	0	0	0	0	0	0	0	0
Apobec4	0	0	0	0	0	0	0	0	0	0	0
Arpc5	1.29487	1.31091	0.0985915	1.21125	1.64246	1.86865	1.87059	1.85308	0.482558	3.47107	1
Ncf2	0.00393378	0.00712695	0.0024855	0	0	0.00875657	0.0205882	0.014218	0	0.46281	0
Smg7	0.225373	0.212472	0.054681	0.166667	0.286313	0.236427	0.258824	0.36019	0.0348837	0.338843	0.0454545
Gm28791	0.0599902	0.0538976	0.023198	0.0318471	0.0628492	0.0472855	0.0617647	0.0616114	0	0.0909091	0
Nmnat2	0.0044255	0.0013363	0	0	0	0	0	0.00947867	0.00581395	0	0
Gm28960	0	0	0	0	0	0	0	0	0	0	0
Lamc2	0.000327815	0.0013363	0	0	0.00139665	0	0.00294118	0	0	0	0
Lamc1	0.641206	0.615145	0.0787075	0.196391	0.386872	0.154116	0.370588	1.39336	0.168605	0.206612	0.409091
Gm46246	0.000327815	0.000890869	0.0008285	0	0	0.00525394	0	0.00473934	0	0.859504	0
Shcbp1l	0.000819538	0.000890869	0	0	0	0.00175131	0	0.00473934	0	0.0247934	0
Dhx9	0.859531	0.916704	0.272577	0.720807	1.26257	0.908932	1.19118	1.77725	0.186047	0.867769	0.636364
Npl	0.0162268	0.0195991	0.0008285	0.00849257	0.0111732	0.0420315	0.0117647	0.0616114	0.0116279	0.132231	0.0454545
Rgs8	0	0	0	0	0	0	0	0	0	0	0
Gm29529	0	0	0	0	0	0	0	0	0	0	0
Rgs16	0.017702	0.0561247	0.0008285	0.00530786	0.0139665	0.00350263	0.0117647	0.056872	0	0	0.0454545
C230024C17Rik	0.00376987	0.00178174	0.0041425	0.00212314	0	0	0	0	0	0	0
Rnasel	0.136371	0.0792873	0.0389395	0.0764331	0.175978	0.0420315	0.117647	0.104265	0.0174419	0.305785	0.0454545
Gm28512	0.00114735	0.00222717	0	0.00106157	0	0	0	0	0	0	0
Rgsl1	0.000983445	0.000445434	0	0	0	0	0	0	0.00581395	0	0
Teddm2	0.0167186	0.0129176	0.0024855	0.00530786	0.0167598	0.00700525	0.00882353	0.0236967	0.00581395	0	0
Teddm1b	0.00163908	0.000890869	0	0	0.0027933	0	0	0.00473934	0	0	0
Teddm1a	0	0	0	0	0	0	0	0	0	0	0
Glul	1.89739	1.58441	0.14913	0.346072	0.691341	0.577933	0.779412	3.83412	0.290698	1.16529	2.40909
Gm29290	0	0	0	0	0	0	0	0	0	0	0
A830008E24Rik	0.0042616	0.000890869	0.0008285	0.00106157	0.00139665	0	0.00294118	0.0236967	0	0	0.0454545
Zfp648	0	0	0	0	0	0	0	0	0	0	0
4930452N14Rik	0	0	0	0	0	0	0	0	0	0	0
4930532M18Rik	0	0	0	0	0	0	0	0	0	0	0
Cacna1e	0.00114735	0.00311804	0.001657	0.00106157	0	0	0	0.00473934	0	0.00826446	0
Gm29282	0	0	0	0	0	0	0	0	0	0	0
Gm9530	0.00458941	0.00846325	0.0008285	0.00424628	0.00837989	0.00350263	0.00588235	0.00947867	0	0.0165289	0
Ier5	0.440584	0.690423	0.077879	0.164544	0.205307	0.138354	0.402941	0.848341	0.174419	1.67769	0.772727
Mr1	0.147681	0.0979955	0.0140845	0.0615711	0.0935754	0.033275	0.05	0.303318	0.0523256	0.0165289	0.227273
Stx6	0.292247	0.352784	0.064623	0.279193	0.402235	0.236427	0.382353	0.450237	0.0930233	0.297521	0.363636
BC034090	0.0355679	0.0320713	0.0091135	0.0307856	0.0432961	0.0157618	0.0352941	0.0805687	0	0.0247934	0
Gm37622	0	0	0	0	0	0	0	0	0	0	0
Xpr1	0.274873	0.267706	0.079536	0.171975	0.354749	0.227671	0.305882	0.251185	0.0232558	0.247934	0.0454545
Gm5532	0.0134404	0.0209354	0.0041425	0.0106157	0.00698324	0	0.0470588	0.00473934	0.0116279	0	0
Acbd6	0.740698	0.891759	0.0538525	1.02548	0.951117	0.555166	0.847059	0.990521	0.162791	0.586777	0.363636
Lhx4	0.000327815	0	0.001657	0.00106157	0	0	0	0	0	0	0
Qsox1	0.573676	0.45657	0.111019	0.770701	1.39246	0.276708	0.473529	0.649289	0.203488	0.495868	0.727273
Gm37571	0	0	0	0	0	0	0	0	0	0	0
Cep350	0.276512	0.257461	0.051367	0.169851	0.321229	0.19965	0.255882	0.388626	0.0290698	0.272727	0.227273
Tor1aip1	0.685461	0.654343	0.106048	0.555202	0.935754	0.537653	0.714706	1.109	0.156977	0.61157	0.5
Tor1aip2	0.652844	0.516704	0.094449	0.599788	0.969274	0.637478	0.617647	0.867299	0.104651	0.322314	0.363636
Fam163a	0.00393378	0.00222717	0.0008285	0.00955414	0.0139665	0	0.00588235	0.00473934	0.00581395	0	0
Tdrd5	0.834126	0.471269	0.092792	0.555202	0.881285	0.143608	0.541176	0.687204	0.0930233	0.652893	0.272727
4930518J20Rik	0	0	0	0.00106157	0	0	0	0	0	0	0
Nphs2	0.00393378	0.00579065	0.0008285	0.00424628	0.00698324	0	0.00588235	0	0.00581395	0	0
Axdnd1	0.0581872	0.0258352	0.0190555	0.0647558	0.143855	0.0192644	0.0147059	0.028436	0.00581395	0.0247934	0
Rpl35rt	0.268481	0.305568	0.0240265	0.175159	0.192737	0.264448	0.35	0.511848	0.0988372	0.231405	0.363636
Soat1	5.64252	2.99733	1.01574	6.61146	12.7989	6.56217	4.12353	2.94787	0.546512	1.7686	1.77273
Abl2	0.140469	0.131849	0.0439105	0.113588	0.195531	0.154116	0.188235	0.165877	0.0116279	0.231405	0.0454545
Tor3a	0.0481888	0.0717149	0.0091135	0.0201699	0.0502793	0.0437828	0.0941176	0.056872	0.0290698	0.165289	0.0909091
Fam20b	0.240944	0.192873	0.0323115	0.198514	0.421788	0.227671	0.217647	0.274882	0.0406977	0.107438	0.0454545
Ralgps2	0.582364	0.55412	0.112676	0.401274	0.744413	0.32049	0.579412	0.753555	0.0872093	0.487603	0.5
Angptl1	0.0776922	0.0512249	0.0207125	0.0647558	0.101955	0.0980736	0.0588235	0.028436	0.0116279	0.00826446	0.0909091
4930439D14Rik	0.00180298	0.000445434	0	0.00106157	0.0027933	0	0	0	0	0	0
Gm28694	0.000163908	0.000890869	0	0	0	0	0	0	0	0	0
Tex35	0.00114735	0.000445434	0	0	0	0	0	0	0	0	0
Rasal2	0.107196	0.212472	0.024855	0.109342	0.198324	0.117338	0.15	0.21327	0.0290698	0.165289	0.0909091
Cryzl2	0.257663	0.158575	0.0207125	0.281316	0.381285	0.334501	0.285294	0.199052	0.0406977	0.239669	0.136364
Gm15486	0	0	0	0	0	0	0	0	0	0	0
Sec16b	0.0175381	0.0129176	0.0041425	0	0	0.00525394	0.00882353	0.0521327	0.0174419	0.00826446	0.0909091
Brinp2	0.0042616	0.00623608	0.0024855	0.0414013	0.0670391	0.0788091	0.0382353	0	0	0.00826446	0
Astn1	0.00622849	0.00979955	0.0008285	0.044586	0.117318	0.0140105	0	0	0	0	0
Gm37679	0	0.000445434	0	0	0	0	0	0	0	0	0
Pappa2	0.000491723	0	0	0	0	0	0	0.00473934	0	0	0
1600012P17Rik	0	0	0	0	0	0	0	0	0	0	0
4930562F17Rik	0.000327815	0.000445434	0	0	0	0	0	0	0	0	0
Cop1	0.667432	0.45078	0.185584	0.318471	0.604749	0.52014	0.541176	0.85782	0.139535	0.471074	0.318182
Tnr	0.00131126	0.0013363	0	0	0.0027933	0	0.00294118	0.00947867	0	0	0
Gm10530	0	0	0	0	0	0	0	0	0	0	0
Gm38039	0.000163908	0	0	0	0	0	0	0	0	0	0
Gm31493	0	0	0	0	0	0	0	0	0	0	0
4930523C07Rik	0.146861	0.135857	0.011599	0.00636943	0.0111732	0.0140105	0.05	0.270142	0.0581395	0.0661157	0.136364
4930562F07Rik	0.000983445	0.00311804	0	0	0	0	0	0	0	0	0.0454545
Tnn	0.00065563	0	0	0	0	0	0	0	0	0	0
Mrps14	1.09884	1.2245	0.0753935	1.28556	1.41061	1.91769	1.53235	2.19431	0.47093	1.2562	1.81818
Cacybp	0.910015	1.20891	0.084507	1.07113	1.1676	1.1979	1.31471	2.61611	0.488372	0.768595	1.95455
Rabgap1l	0.384691	0.350557	0.0886495	0.126327	0.273743	0.084063	0.220588	0.516588	0.0406977	0.107438	0.181818
Gm36975	0.000491723	0.000445434	0	0	0.00139665	0	0	0	0	0	0
Gm37529	0.0303229	0.0289532	0.0140845	0.0116773	0.0321229	0.0122592	0.0352941	0.0663507	0	0.00826446	0.0909091
Gpr52	0.00262252	0.00178174	0.001657	0.00212314	0.0027933	0.00175131	0.00294118	0.00473934	0	0	0
Gm37328	0.000491723	0.00178174	0.001657	0.00106157	0.00139665	0.00175131	0	0	0	0	0
Gm37083	0	0.000445434	0	0	0	0	0	0	0	0	0
Gm38060	0	0	0	0	0	0	0	0	0	0	0
Rc3h1	0.475004	0.482851	0.13836	0.235669	0.585196	0.418564	0.488235	0.530806	0.0639535	0.396694	0.136364
Serpinc1	0.0199967	0.0200445	0.0057995	0.0127389	0.0181564	0.0175131	0.0147059	0.0189573	0	0.00826446	0
Zbtb37	0.169808	0.115367	0.0538525	0.129512	0.314246	0.101576	0.0735294	0.203791	0.0174419	0.0826446	0.227273
Gm37362	0.000327815	0	0	0	0	0	0	0	0	0	0
Gas5	7.04229	6.36169	0.570837	2.56582	3.51117	4.90543	7.06765	10.2038	1.49419	2.86777	8.72727
Dars2	0.0653991	0.0739421	0.0074565	0.0488323	0.0614525	0.084063	0.0676471	0.241706	0.0290698	0.0578512	0.136364
Gm37634	0.00295034	0.00400891	0.0008285	0.00106157	0.00558659	0.00525394	0.00588235	0	0	0	0
Cenpl	0.02475	0.124276	0.0024855	0.0212314	0.0181564	0.028021	0.0205882	0.521327	0.0116279	0.123967	0.0909091
Klhl20	0.114244	0.109577	0.018227	0.066879	0.170391	0.119089	0.108824	0.2891	0.0290698	0.0826446	0
Ankrd45	0.00163908	0.0013363	0	0.00212314	0	0	0	0.00947867	0	0.00826446	0
Tex50	0	0	0	0	0	0	0	0	0	0	0
Prdx6	1.95607	1.65212	0.277548	2.15287	2.73464	5.8056	3.60882	1.6872	0.395349	0.77686	1.36364
Tnfsf4	0	0	0	0	0.00139665	0	0	0	0	0	0
Tnfsf18	0.000163908	0	0	0	0	0	0	0	0	0.0247934	0
Fasl	0.000163908	0	0	0	0	0	0	0	0	0.0165289	0
Suco	0.312408	0.295768	0.071251	0.255839	0.519553	0.316988	0.335294	0.592417	0.0581395	0.157025	0.227273
Gm31925	0	0	0	0	0	0	0	0	0	0	0
4930558K02Rik	0.000163908	0.0013363	0	0	0.0027933	0	0	0.00473934	0	0	0
Pigc	0.159974	0.123831	0.036454	0.147558	0.189944	0.0647986	0.129412	0.161137	0.0465116	0.115702	0.0454545
Gm38304	0.000819538	0	0	0	0.00139665	0	0	0	0	0	0
Dnm3	0.164727	0.363029	0.0190555	0.0138004	0.0488827	0.0262697	0.0264706	0.218009	0.00581395	0.0578512	0.0454545
2810442N19Rik	0.000819538	0.00178174	0	0	0	0	0	0	0	0.00826446	0
Dnm3os	0.200295	0.106904	0.024855	0.00636943	0.0125698	0.0105079	0.0323529	0.725118	0.168605	0.0165289	0.227273
Mettl13	0.083265	0.0703786	0.019884	0.0424628	0.0642458	0.0402802	0.114706	0.118483	0.0232558	0.0826446	0.0454545
Vamp4	0.312244	0.311804	0.0339685	0.267516	0.357542	0.262697	0.479412	0.388626	0.116279	0.404959	0.5
Myoc	0.00147517	0.00400891	0	0	0	0	0.00588235	0	0	0	0
Myocos	0	0	0	0.00106157	0	0	0	0	0	0	0
Prrc2c	1.96247	1.84766	0.456504	1.20064	2.1257	1.4711	2.03529	3.57346	0.395349	1.90909	1.81818
Fmo4	0.000491723	0.000445434	0	0	0.00139665	0	0	0	0	0	0
Fmo1	0.0470415	0.023608	0.0024855	0.00318471	0.00139665	0.00175131	0.0117647	0.146919	0.0290698	0.00826446	0
Fmo2	0.0252418	0.0173719	0.0008285	0	0.00139665	0.00175131	0.0205882	0.00473934	0.00581395	0	0
Fmo6	0	0	0	0	0	0	0	0	0	0	0
Fmo3	0.000163908	0	0	0	0	0	0	0	0	0	0
Gm37273	0	0	0	0	0	0	0	0	0	0	0
Mroh9	0	0	0	0	0	0	0	0	0	0	0
Prrx1	0.342567	0.124722	0.014913	0.0106157	0.0167598	0.0157618	0.0382353	1.50237	0.232558	0.00826446	0.772727
Gm20471	0	0	0	0	0	0	0	0	0	0	0
Gorab	0.125389	0.122049	0.008285	0.100849	0.146648	0.0998249	0.129412	0.236967	0.0348837	0.0413223	0.181818
Gm29500	0	0	0	0	0	0	0	0	0	0	0
Ntmt2	0.000327815	0	0	0	0	0	0	0	0	0	0
Kifap3	0.345681	0.287305	0.038111	0.165605	0.287709	0.276708	0.302941	0.781991	0.0872093	0.338843	0.590909
Scyl3	0.0819538	0.0623608	0.009942	0.0711253	0.111732	0.0455342	0.1	0.0521327	0.0290698	0.0909091	0.0909091
Firrm	0.0181937	0.0587973	0.004971	0.0169851	0.0293296	0.00700525	0.0235294	0.132701	0.0116279	0.0661157	0.0454545
Mettl18	0.0285199	0.0347439	0.003314	0.0233546	0.0405028	0.0227671	0.0352941	0.0616114	0.0116279	0.0495868	0.0454545
Sele	0.00311424	0.0694878	0.0024855	0	0	0.0157618	0	0.00473934	0.0232558	0	0
Sell	0	0	0	0	0	0	0.00882353	0	0	0.0495868	0
Selp	0.000819538	0.0209354	0	0	0.00139665	0.00175131	0	0	0	0	0
Gm16548	0.000819538	0.0013363	0	0	0	0.00175131	0.00294118	0	0	0	0
F5	0.0065563	0.00489978	0	0	0.00139665	0	0.00588235	0	0	0	0
Slc19a2	0.0678577	0.0556793	0.0223695	0.0276008	0.0460894	0.0315236	0.102941	0.0995261	0.00581395	0.0247934	0.0454545
Ccdc181	0.0393378	0.0342984	0.0041425	0.0435244	0.047486	0.0595447	0.0617647	0.014218	0.00581395	0.14876	0.0454545
Blzf1	0.099328	0.0930958	0.0256835	0.0849257	0.146648	0.129597	0.123529	0.161137	0.00581395	0.0495868	0.272727
Nme7	0.172267	0.192873	0.023198	0.16242	0.199721	0.122592	0.194118	0.312796	0.0406977	0.107438	0.318182
Atp1b1	0.305196	0.372383	0.076222	0.181529	0.303073	0.117338	0.620588	0.0758294	0.0523256	0.132231	0.227273
Gm32391	0.000163908	0	0	0	0	0	0	0	0	0	0
Gm26685	0	0	0	0	0	0	0	0	0	0	0
Gm37754	0	0	0	0	0	0	0	0	0	0	0
Gm37853	0	0	0	0	0	0	0	0	0	0	0
Gm37184	0	0	0	0	0	0	0	0	0	0	0
Gm36945	0	0	0	0	0	0	0	0	0	0	0
Dpt	0.00622849	0.00178174	0	0	0.00139665	0.00175131	0	0	0.00581395	0.00826446	0
Gm20743	0	0	0	0	0	0	0	0	0	0	0
Xcl1	0.00278643	0	0	0	0.00139665	0	0.0176471	0	0	0.181818	0
1700029M03Rik	0	0	0	0	0	0	0	0	0	0	0
4930568G15Rik	0	0	0	0	0	0	0	0	0	0	0
Tbx19	0	0	0	0	0	0	0	0	0	0	0
Sft2d2	0.147025	0.156347	0.0422535	0.152866	0.261173	0.196147	0.226471	0.0521327	0.0406977	0.280992	0.0454545
Tiprl	0.44337	0.506459	0.054681	0.42569	0.513966	0.593695	0.605882	1.04739	0.162791	0.347107	0.5
Gm38190	0.0542534	0.0387528	0.021541	0.0339703	0.0670391	0.0402802	0.05	0.0616114	0.00581395	0.0247934	0.0454545
Gpr161	0.0236027	0.0178174	0.004971	0.0159236	0.0265363	0.0122592	0.00294118	0.0379147	0	0	0.0454545
Dcaf6	0.0916243	0.0957684	0.031483	0.0690021	0.127095	0.0910683	0.0852941	0.123223	0.0174419	0.0743802	0.181818
Gm37864	0.00672021	0.00668151	0.0024855	0.00424628	0.00837989	0.00175131	0.00588235	0.00473934	0	0	0
Mpc2	0.801672	0.952784	0.0820215	0.840764	1.1257	4.10858	1.31765	1.41232	0.302326	1.04959	1.31818
Adcy10	0.0021308	0.000890869	0.0008285	0.00106157	0.00139665	0.00350263	0.00294118	0.00473934	0	0	0
Gm38325	0	0.000890869	0	0	0	0	0	0	0	0	0
Mpzl1	0.587117	1.18664	0.097763	0.611465	0.695531	0.196147	0.647059	1.1564	0.186047	0.214876	0.727273
Rcsd1	0.130634	0.248107	0.0124275	0.00636943	0.0139665	0.00700525	0.0205882	0.725118	0.0930233	0.165289	0.272727
Gm37073	0	0	0	0	0	0	0	0	0	0	0
Creg1	0.811178	0.794655	0.100249	0.76327	0.994413	0.861646	1.45294	0.838863	0.209302	1.90909	0.909091
Gm36972	0	0	0	0	0	0	0	0	0	0	0
Gm16565	0.00180298	0.000445434	0	0	0	0	0	0	0	0	0
Cd247	0.00245861	0.00222717	0.001657	0.00106157	0.00418994	0.00525394	0.00588235	0	0	0.0165289	0
Gm37469	0.000491723	0.0013363	0	0	0.00139665	0	0	0	0	0	0
Pou2f1	0.164727	0.162584	0.0753935	0.109342	0.244413	0.084063	0.167647	0.222749	0.00581395	0.247934	0.272727
Gm26665	0	0	0	0	0	0	0	0	0	0	0
Gm37923	0	0	0	0	0	0	0	0	0	0	0
Styxl2	0.000327815	0.0013363	0	0	0.00139665	0	0.00588235	0	0	0	0
Gpa33	0	0.000445434	0	0	0	0	0	0	0	0	0
Mael	0	0	0	0	0	0	0	0	0	0.404959	0
Ildr2	0.0163908	0.00534521	0.0057995	0	0.00977654	0.056042	0.305882	0	0	0	0
5330438I03Rik	0.000163908	0	0	0	0	0	0	0	0	0	0
Gm15853	0.00917882	0.013363	0.003314	0.00318471	0.00698324	0.00875657	0.00294118	0.0189573	0.00581395	0.0165289	0.0454545
Tada1	0.150795	0.168374	0.0223695	0.101911	0.104749	0.169877	0.170588	0.421801	0.0406977	0.132231	0.318182
Pogk	0.165219	0.105122	0.0323115	0.101911	0.215084	0.208406	0.220588	0.151659	0.0116279	0.0991736	0.0909091
Gm4846	0	0	0	0	0	0	0	0	0	0	0
Gm4847	0	0	0	0	0	0	0	0	0	0	0
Fmo9	0	0	0	0	0	0	0	0	0	0	0
Gm16701	0.000491723	0	0	0	0	0	0	0	0	0.00826446	0
Fam78b	0.00917882	0.00712695	0.001657	0.00212314	0.00139665	0.00350263	0.00588235	0.00947867	0.0116279	0.00826446	0
Uck2	0.132437	0.261024	0.029826	0.313163	0.244413	0.30648	0.302941	0.379147	0.0755814	0.0909091	0.181818
Gm37982	0	0.000445434	0	0	0	0	0.00294118	0	0	0	0
Gm2453	0.000163908	0	0	0.00106157	0	0	0	0	0	0	0
Tmco1	1.64678	1.74699	0.140017	1.29087	1.60056	1.65499	1.81176	3.65877	0.639535	1.5124	1.95455
Aldh9a1	0.305524	0.18931	0.023198	0.255839	0.25838	0.353765	0.229412	0.369668	0.0348837	0.661157	0.227273
Mgst3	0.814621	0.655234	0.0687655	0.62845	0.782123	1.04028	1.40882	0.7109	0.174419	0.487603	0.318182
Lrrc52	0.000163908	0.000445434	0	0	0	0	0.00294118	0	0	0	0
Rxrg	0.000163908	0.000445434	0	0	0	0	0	0	0	0	0
Lmx1a	0.00196689	0	0	0.00318471	0.00418994	0	0	0	0.00581395	0	0
Gm20711	0.000327815	0	0	0	0	0	0	0.00473934	0	0	0
Pbx1	3.95279	1.74922	0.444905	0.864119	2.15782	0.835377	1.41471	5.94313	0.377907	0.586777	2.13636
Gm37839	0	0	0	0	0	0	0	0	0	0	0
Nuf2	0.0116374	0.222717	0.013256	0.022293	0.00977654	0.00875657	0.0235294	1.05687	0.0116279	0.173554	0.0909091
Rgs5	0.326996	0.0467706	0.006628	0.014862	0.0125698	0.00875657	0.0470588	1.81517	0.151163	0.0165289	0
Rgs4	0.0498279	0.0298441	0.001657	0.00212314	0.00558659	0.00350263	0.0117647	0.246445	0.0232558	0.0413223	0.0909091
Ccdc190	0.00147517	0	0	0.00106157	0	0	0	0	0	0	0
Gm15852	0.00245861	0.000445434	0	0.00106157	0	0.00525394	0.00588235	0.00473934	0	0	0
Hsd17b7	0.388461	0.129621	0.0604805	0.249469	0.698324	9.71629	1.57059	0.146919	0.151163	0.181818	0
3110045C21Rik	0.0155712	0.0151448	0.0024855	0.0276008	0.0181564	0.0770578	0.0441176	0.0521327	0	0.0247934	0.0454545
Ddr2	0.358138	0.134076	0.0223695	0.0127389	0.0391061	0.0455342	0.0676471	0.758294	0.151163	0.115702	0.409091
Uap1	0.236519	0.242316	0.0223695	0.237792	0.332402	0.352014	0.255882	0.549763	0.0697674	0.297521	0.363636
Gm37748	0.00131126	0.00267261	0.0008285	0.00106157	0.00418994	0	0.00294118	0.00473934	0	0	0
Gm37502	0.000163908	0	0	0	0	0	0	0	0	0	0
Uhmk1	0.0976889	0.132294	0.036454	0.0530786	0.106145	0.220665	0.170588	0.137441	0.0290698	0.181818	0.0454545
4930500M09Rik	0.000819538	0.00267261	0	0.00424628	0.0027933	0	0.00294118	0	0	0	0
Sh2d1b2	0	0	0	0	0	0	0	0	0	0	0
Sh2d1b1	0	0.000445434	0	0	0	0	0	0	0	0.14876	0
Gm7694	0.017702	0.0690423	0.006628	0.0138004	0.0572626	0.00525394	0.0235294	0.014218	0	0.00826446	0
Nos1ap	0.0640879	0.177728	0.0339685	0.0583864	0.209497	0.0350263	0.117647	0.0379147	0.00581395	0.0495868	0.0454545
Spata46	0.000327815	0.000890869	0	0	0	0.00175131	0	0	0	0	0
Olfml2b	0.0658908	0.0293987	0.004971	0.0265393	0.0586592	0.0858144	0.220588	0.232227	0.0174419	0.00826446	0.0909091
Atf6	0.238322	0.180846	0.039768	0.150743	0.354749	0.201401	0.285294	0.341232	0.0406977	0.272727	0.0909091
Gm9929	0.00540895	0.00400891	0.0024855	0.00106157	0.00558659	0.00525394	0.00294118	0	0	0.00826446	0
Dusp12	0.252254	0.233853	0.0223695	0.255839	0.28352	0.187391	0.294118	0.36019	0.104651	0.347107	0.0909091
Gm26620	0.0065563	0.00935412	0	0.007431	0.00698324	0.00175131	0.0117647	0.014218	0	0.0495868	0
Fcrlb	0.000163908	0	0	0	0	0	0	0	0	0	0
Fcrla	0	0.0013363	0	0	0	0	0	0.00473934	0	0.00826446	0
Fcgr2b	0.00917882	0.0770601	0.0008285	0.00212314	0.00418994	0.00175131	0.0117647	0.014218	0.00581395	0.752066	0
Gm10522	0	0	0	0	0	0	0	0	0	0	0
Fcgr4	0.000327815	0	0	0	0.00139665	0	0	0	0	0.181818	0
Fcgr3	0.00311424	0.0013363	0	0	0.00418994	0	0.00294118	0	0	1.61983	0
Cfap126	0.0298312	0.0164811	0.004971	0.0233546	0.027933	0.0350263	0.0794118	0.00473934	0.0116279	0.00826446	0
Sdhc	0.755286	0.799555	0.0455675	0.7569	0.833799	0.966725	1.08529	1.62559	0.343023	0.85124	1.22727
Mpz	0.000163908	0.000445434	0	0.00106157	0.00139665	0	0.00294118	0	0	0	0
Pcp4l1	0.183249	0.659688	0.013256	0.0286624	0.0684358	0.0420315	0.258824	0.0805687	0.0523256	0.0991736	0.0909091
Nr1i3	0.00196689	0.0013363	0.001657	0.00106157	0.00418994	0	0	0.00473934	0	0.00826446	0
Tomm40l	0.103753	0.109131	0.011599	0.0923567	0.135475	0.122592	0.152941	0.137441	0.0406977	0.0495868	0.272727
Apoa2	0.0183576	0.0258352	0	0.00955414	0.0195531	0.0210158	0.0176471	0.0331754	0.00581395	0.00826446	0
Fcer1g	0.0360597	0.0917595	0.0074565	0.0424628	0.0963687	0.0175131	0.0676471	0.0331754	0.162791	20.4132	0
Ndufs2	1.77545	1.63474	0.106877	1.69958	1.89106	2.52189	2.25294	2.56872	0.401163	0.966942	2.18182
Adamts4	0.0998197	0.0685969	0.004971	0.00212314	0.00837989	0.0122592	0.0235294	0.151659	0.0581395	0	0.318182
B4galt3	0.183249	0.223163	0.0356255	0.253715	0.282123	0.148862	0.25	0.312796	0.0755814	0.132231	0.136364
Ppox	0.110802	0.114031	0.0240265	0.0987261	0.134078	0.0718039	0.117647	0.132701	0.00581395	0.115702	0.0909091
Usp21	0.125881	0.151448	0.026512	0.100849	0.164804	0.0735552	0.102941	0.222749	0.0348837	0.173554	0
Ufc1	0.849861	0.928285	0.0555095	0.798301	0.833799	0.980736	1.05588	1.60664	0.348837	1.1157	1.45455
Gm20045	0.0665465	0.0654788	0.021541	0.0329087	0.099162	0.0647986	0.0852941	0.161137	0.0232558	0.0495868	0
Dedd	0.14473	0.142539	0.036454	0.111465	0.152235	0.122592	0.152941	0.236967	0.0232558	0.14876	0.0909091
Nit1	0.343878	0.258797	0.0488815	0.295117	0.423184	0.350263	0.282353	0.36019	0.0581395	0.140496	0.363636
Pfdn2	1.5863	1.84633	0.144988	1.76008	1.99581	2.31349	2.63824	2.84834	0.540698	2.52893	2.5
Klhdc9	0.0101623	0.0111359	0.003314	0.0159236	0.00977654	0.00525394	0.0176471	0.0236967	0	0	0
Nectin4	0.000327815	0.000890869	0.0008285	0	0.00139665	0.00350263	0	0	0.00581395	0.0165289	0
Arhgap30	0.000327815	0.000445434	0.0008285	0	0.0027933	0	0	0.00473934	0	0.38843	0
Usf1	0.203901	0.224053	0.0240265	0.171975	0.244413	0.287215	0.385294	0.388626	0.0872093	0.198347	0.363636
Tstd1	0.00131126	0.000890869	0	0.00106157	0.00139665	0.00350263	0.00294118	0.00473934	0	0.00826446	0
F11r	0.633339	0.602227	0.089478	0.432059	0.798883	0.735552	1.53529	0.616114	0.0988372	0.190083	0.227273
B930036N10Rik	0.0475332	0.0668151	0.018227	0.059448	0.0656425	0.0805604	0.0941176	0.146919	0.0116279	0.0909091	0.0454545
Alyref2	0.0934273	0.0832962	0.0157415	0.0934183	0.138268	0.0595447	0.0882353	0.232227	0.0290698	0.0909091	0.0909091
Itln1	0	0	0	0	0	0	0	0	0	0	0
Cd244a	0.00114735	0.000445434	0	0	0	0	0	0	0	0.0909091	0
Ly9	0.00065563	0	0.0008285	0	0	0.00175131	0	0	0	0.173554	0
Slamf7	0.000163908	0	0	0	0	0	0.00294118	0	0	0.0661157	0
Gm37787	0	0	0	0	0	0	0	0	0	0.0165289	0
A630035G10Rik	0	0	0	0	0	0	0	0	0	0	0
Cd48	0.000983445	0.0013363	0.001657	0	0.00418994	0.00175131	0.0117647	0.00473934	0	0.917355	0
Slamf1	0.00376987	0.00757238	0.004971	0.00636943	0.00698324	0.00350263	0.00588235	0.00473934	0	0.00826446	0.0454545
Cd84	0.000983445	0.000445434	0	0	0	0	0.00294118	0	0	0.330579	0
Gm10521	0.000327815	0.000445434	0	0	0	0	0	0	0	0.0247934	0
Gm37065	0.000327815	0.000445434	0	0	0.00139665	0	0	0	0	0	0
Slamf6	0	0	0	0	0	0.00350263	0	0	0	0.0495868	0
Vangl2	0.126701	0.127394	0.0339685	0.129512	0.157821	0.0963222	0.164706	0.236967	0.0465116	0.00826446	0.0909091
Nhlh1	0	0	0	0	0	0	0	0	0	0	0
Ncstn	0.445829	0.352784	0.076222	0.426752	0.71648	0.436077	0.485294	0.350711	0.0872093	0.446281	0.454545
Copa	1.00246	0.879287	0.220381	0.807856	1.29609	0.819615	1.06176	1.51659	0.30814	1.16529	0.818182
Gm37756	0.00245861	0.00222717	0.001657	0.00212314	0.00558659	0	0.00294118	0.00473934	0	0.00826446	0
Pex19	0.496312	0.346993	0.057995	0.381104	0.554469	0.577933	0.347059	0.582938	0.127907	0.231405	0.545455
Dcaf8	1.17112	0.932739	0.246893	0.803609	1.43575	0.67951	1.12647	1.40758	0.156977	0.77686	0.772727
Pea15a	0.0952303	0.291314	0.0041425	0.0392781	0.0586592	0.0350263	0.0676471	0.511848	0.0697674	0.528926	0.0909091
Casq1	0.00131126	0.0013363	0	0	0.00139665	0	0	0	0	0	0
Gm17224	0.00114735	0	0	0.00106157	0	0.00175131	0.00294118	0	0	0	0
Atp1a4	0.000163908	0	0	0	0	0.0122592	0	0.00473934	0	0	0
Gm37950	0	0	0	0	0	0	0	0	0	0	0
Igsf8	0.286019	0.387973	0.048053	0.358811	0.364525	0.264448	0.485294	0.492891	0.110465	0.330579	0.272727
Atp1a2	0.120308	0.0926503	0.0107705	0.00212314	0.00698324	0.00875657	0.0117647	0.260664	0.0290698	0.0247934	0.0909091
Kcnj9	0.000327815	0.000890869	0.001657	0.00106157	0	0	0	0.00473934	0	0	0
Gm36937	0	0	0	0	0	0	0	0	0	0	0
Kcnj10	0.000163908	0	0	0	0	0	0	0.00473934	0	0	0
Pigm	0.140633	0.146993	0.0422535	0.126327	0.219274	0.136602	0.135294	0.232227	0.00581395	0.123967	0.0454545
Slamf9	0.00409769	0.0013363	0	0.00106157	0	0	0.00294118	0.00947867	0	0.31405	0
Igsf9	0.00721193	0.00668151	0.0024855	0.00424628	0.00698324	0.00525394	0.0117647	0.014218	0	0	0
Tagln2	0.619571	1.94076	0.038111	0.151805	0.26676	1.85989	1.43824	6.94313	1.51163	3.4876	4.31818
Cfap45	0.00622849	0.0155902	0.0008285	0	0.00418994	0.00525394	0	0.0236967	0.00581395	0.0247934	0
4933439K11Rik	0.000983445	0.00311804	0	0.00212314	0.00698324	0.00700525	0	0.00473934	0	0	0
Vsig8	0.000327815	0.00178174	0	0.00106157	0	0	0	0	0	0	0
Slamf8	0.00065563	0	0	0	0	0	0	0	0	0.115702	0
Fcrl6	0.000327815	0	0	0	0	0	0	0	0	0	0
Dusp23	0.125717	0.130067	0.0057995	0.102972	0.139665	0.101576	0.0882353	0.165877	0.0465116	0.206612	0.136364
Crp	0.000163908	0.000445434	0	0	0	0	0	0	0	0	0
Apcs	0	0	0	0	0	0	0	0	0	0	0
Or10j5	0	0	0	0	0	0	0	0	0	0	0
Or10j27	0	0	0	0	0	0	0	0	0	0	0
Or10j7	0	0	0	0	0	0	0	0	0	0	0
Or10j3	0	0	0	0	0	0	0	0	0	0	0
Or10j3b	0	0	0	0	0	0	0	0	0	0	0
Fcer1a	0	0	0	0	0	0	0	0	0	0	0
Or10j2	0	0	0	0	0	0	0	0	0	0	0
Mptx2	0	0	0	0	0	0	0	0	0	0	0
Ackr1	0.00475332	0.00267261	0	0.00212314	0.00558659	0	0	0	0	0	0
Cadm3	0.0111457	0.000890869	0	0.00212314	0.0111732	0	0	0.00473934	0	0	0
Aim2	0.00131126	0.00267261	0	0	0.00139665	0	0.00294118	0	0	0.132231	0
Ifi206	0.000163908	0.000445434	0	0	0	0	0	0	0	0.0247934	0
Ifi214	0	0	0	0	0	0	0	0	0.00581395	0.00826446	0
Ifi213	0.00065563	0.00801782	0.0008285	0	0.00139665	0	0	0	0	0.0247934	0
Ifi209	0.000327815	0	0	0	0	0	0	0	0	0.107438	0
Ifi208	0	0.00668151	0	0	0	0	0	0	0	0.0165289	0
Ifi207	0.00540895	0.000445434	0.0024855	0	0	0	0.00588235	0.0189573	0	0.677686	0
Ifi204	0.0386822	0.0155902	0.0041425	0.00106157	0.0027933	0.0577933	0.0647059	0.199052	0.0523256	0.404959	0.0454545
Mndal	0.106704	0.144321	0.011599	0.00318471	0.0139665	0.0105079	0.05	0.545024	0.0988372	0.404959	0.0454545
Ifi211	0.0108179	0.00445434	0	0	0	0.00350263	0.0235294	0.042654	0.0406977	0.0247934	0
Ifi203	0.104737	0.135412	0.0140845	0.00106157	0.00698324	0.0105079	0.0411765	0.521327	0.0697674	0.322314	0.5
Ifi202b	0.0042616	0.000445434	0	0	0	0	0.00588235	0.00473934	0	0	0
Ifi205	0.00573676	0.000890869	0	0	0	0	0.0176471	0.0236967	0	0.0909091	0
Or10aa1	0.000163908	0	0	0	0	0	0	0	0	0	0
Or10aa3	0	0	0	0	0	0	0.00294118	0	0	0	0
Or6n2	0	0	0	0	0	0	0	0	0	0	0
Or6n1	0	0	0	0	0	0	0	0	0	0	0
Or6k14	0	0	0	0	0	0	0	0	0	0	0
Or6k6	0	0	0	0	0	0	0	0	0	0	0
Or6k4	0	0	0	0	0	0	0	0	0	0	0
Or6k2	0	0	0	0	0	0	0	0	0	0	0
Spta1	0.000163908	0	0	0	0	0	0	0	0	0	0
Or10z1	0	0	0	0	0	0	0	0	0	0	0
Mptx1	0	0	0	0	0	0	0	0	0	0	0
Or10x1	0	0	0	0	0	0	0	0	0	0	0
Or10x4	0	0	0	0	0	0	0	0	0	0	0
Or6p1	0	0	0	0	0	0	0	0	0	0	0
Or6y1	0	0	0	0	0	0	0	0	0	0	0
Fmn2	0.015899	0.0173719	0.006628	0.07431	0.136872	0.0105079	0.0147059	0.0331754	0	0.0247934	0
Grem2	0.23783	0.471715	0.084507	0.742038	0.875698	0.0507881	0.238235	0.0900474	0.0639535	0.0909091	0
Rgs7	0.00524504	0.00356347	0.001657	0.00318471	0.0181564	0.194396	0.0882353	0.00947867	0	0.00826446	0
Gm36307	0	0	0	0	0	0	0	0	0	0	0
Fh1	0.350107	0.358129	0.0323115	0.296178	0.374302	0.698774	0.482353	0.701422	0.133721	0.280992	0.727273
Kmo	0.000819538	0	0	0	0	0.00350263	0	0	0	0.0165289	0
Opn3	0.0445829	0.0218263	0.0008285	0.0191083	0.0307263	0.0437828	0.0323529	0.0379147	0.0232558	0.0165289	0.0454545
Chml	0.0983445	0.0685969	0.0289975	0.0329087	0.0796089	0.0507881	0.05	0.184834	0.00581395	0.0909091	0.0454545
Wdr64	0.000163908	0	0	0	0	0	0	0	0	0	0
Exo1	0.0150795	0.17461	0.013256	0.022293	0.00977654	0.0105079	0.0470588	0.521327	0.00581395	0.0909091	0
Becn2	0.000491723	0.000890869	0	0	0	0	0	0.00473934	0	0	0
Pld5	0.00737584	0.0106904	0	0.00106157	0.0027933	0	0.0117647	0.00947867	0	0	0.0454545
Rbm8a2	0.00245861	0.00489978	0.0008285	0.00106157	0.00418994	0.00875657	0.00294118	0	0	0	0
Gm38101	0	0	0	0	0	0	0	0	0	0	0
Gm36536	0	0	0	0	0	0	0	0	0	0	0
Cep170	0.242255	0.251225	0.053024	0.133758	0.226257	0.204904	0.252941	0.625592	0.0465116	0.264463	0.136364
Gm36992	0	0	0	0	0	0	0	0	0	0	0
Sdccag8	0.0542534	0.0516704	0.0091135	0.0403397	0.0656425	0.0735552	0.102941	0.109005	0.0116279	0.0578512	0
Gm15423	0.000327815	0	0	0	0	0.00350263	0	0	0	0	0
Akt3	0.137682	0.122049	0.0339685	0.037155	0.0935754	0.0297723	0.108824	0.21327	0.0290698	0.0661157	0.136364
Gm26801	0.00065563	0.000890869	0	0	0	0.00700525	0	0.00473934	0	0	0
Zbtb18	0.0967055	0.110468	0.026512	0.0870488	0.177374	0.145359	0.132353	0.109005	0.0232558	0.22314	0.0909091
Gm29856	0	0	0	0	0	0	0	0	0	0	0
Gm37306	0	0.000445434	0	0	0	0	0	0	0	0	0
Gm37280	0	0	0	0	0	0	0	0	0	0	0
2310043L19Rik	0	0	0	0	0	0	0	0	0	0	0
Spmip3	0.000163908	0	0.0008285	0	0	0	0	0	0	0	0
Adss2	0.4673	0.540757	0.0753935	0.319533	0.449721	0.392294	0.535294	1.0237	0.174419	0.735537	0.5
Catspere1	0.00262252	0.000890869	0	0	0.0027933	0	0	0	0	0.00826446	0
Catspere2	0.0180298	0.00757238	0.0057995	0.0106157	0.0167598	0.0175131	0.00882353	0.0236967	0.00581395	0	0.0909091
Desi2	0.456483	0.402673	0.043082	0.333333	0.438547	0.338004	0.370588	0.905213	0.209302	0.330579	0.681818
4930527J03Rik	0.000491723	0	0	0	0.00139665	0	0	0.00473934	0	0	0
B230369F24Rik	0.0413047	0.0481069	0.0140845	0.0456476	0.0614525	0.0385289	0.0411765	0.0616114	0.00581395	0.00826446	0.0454545
Cox20	0.327815	0.310913	0.0207125	0.386412	0.458101	0.681261	0.538235	0.578199	0.116279	0.256198	0.409091
Hnrnpu	3.49648	3.99688	0.841756	2.90552	4.77374	3.5289	4.53824	7.05687	0.645349	3.14876	3.27273
Efcab2	0.0486805	0.0556793	0.0091135	0.0382166	0.0600559	0.0262697	0.0529412	0.0616114	0.0232558	0.0661157	0
Kif26b	0.0196689	0.0164811	0.006628	0.007431	0.0139665	0.00350263	0.00882353	0.0236967	0	0.00826446	0
Gm16564	0.000819538	0	0	0	0	0	0	0	0	0	0
Smyd3	0.090477	0.077951	0.014913	0.029724	0.0586592	0.0823117	0.120588	0.165877	0.0116279	0.0909091	0.227273
Tfb2m	0.302246	0.281069	0.036454	0.228238	0.305866	0.257443	0.385294	0.478673	0.122093	0.214876	0.227273
Cnst	0.14178	0.0699332	0.048053	0.0318471	0.0935754	0.0753065	0.102941	0.123223	0	0.0578512	0.0454545
Sccpdh	0.320275	0.285078	0.0671085	0.273885	0.370112	0.196147	0.311765	0.620853	0.145349	0.123967	0.227273
Kif28	0.00147517	0.000890869	0	0.00212314	0.0027933	0	0.00294118	0	0	0	0
Ahctf1	0.359777	0.401336	0.110191	0.191083	0.388268	0.241681	0.458824	0.905213	0.0465116	0.347107	0.272727
Gm10518	0.000327815	0.000445434	0.0008285	0.00106157	0	0	0	0	0	0	0
Cdc42bpa	0.352893	0.375501	0.084507	0.176221	0.445531	0.259194	0.270588	0.777251	0.0639535	0.132231	0.181818
Coq8a	0.301262	0.13363	0.029826	0.112527	0.209497	0.157618	0.473529	0.0758294	0.0174419	0.123967	0.0454545
Gm37336	0.0021308	0.000445434	0.0008285	0	0.00139665	0.00175131	0.00588235	0	0	0.00826446	0
Psen2	0.786101	0.256125	0.0820215	0.372611	0.608939	0.397548	0.552941	0.274882	0.127907	0.380165	0.363636
Gm31728	0	0.000445434	0	0	0	0	0	0	0	0	0
Itpkb	0.265202	0.303786	0.0637945	0.201699	0.381285	0.0788091	0.214706	0.21327	0.0348837	0.380165	0.0454545
Stum	0.00262252	0	0	0	0	0	0	0	0	0	0
Gm37267	0	0	0	0	0	0	0	0	0	0	0
Parp1	0.652844	0.693541	0.0704225	0.582803	1.09358	0.658494	0.994118	1.31754	0.122093	0.859504	0.318182
Lin9	0.0793313	0.157684	0.0273405	0.0605096	0.115922	0.0595447	0.117647	0.383886	0.0116279	0.14876	0.136364
Mixl1	0.000491723	0	0	0.00106157	0	0	0	0	0	0	0
Acbd3	0.580561	0.565256	0.084507	0.515924	0.77514	0.513135	0.620588	0.914692	0.139535	0.520661	0.5
Gm37768	0.00508113	0.00489978	0	0.00318471	0.00418994	0.00525394	0.00294118	0.00947867	0	0.00826446	0
Gm38293	0	0.000890869	0	0.00106157	0	0	0	0	0	0	0
H3f3a	13.1457	14.318	0.96686	15.4066	17.9804	13.7408	19.1735	25.5261	4.47674	14.2562	17.2727
H3f3aos	0.0157351	0.0124722	0.004971	0.014862	0.0153631	0.00350263	0.0176471	0.014218	0	0	0.0454545
Sde2	0.328307	0.365702	0.0339685	0.223992	0.312849	0.273205	0.394118	0.620853	0.0930233	0.231405	0.409091
Lefty2	0.00475332	0.000890869	0	0	0	0	0.00294118	0.00473934	0	0	0
Pycr2	0.345189	0.344766	0.0339685	0.314225	0.289106	0.450088	0.411765	0.767773	0.133721	0.264463	0.681818
Lefty1	0.0273726	0.0400891	0.0024855	0.0456476	0.0349162	0.0805604	0.0294118	0.056872	0.0232558	0.0330579	0.136364
Tmem63a	0.0562203	0.105122	0.01657	0.0562633	0.0391061	0.0998249	0.0529412	0.0758294	0.0116279	0.132231	0.0454545
2210411M09Rik	0.000983445	0	0	0	0	0	0	0	0	0	0
Ephx1	0.877725	0.115367	0.0372825	0.0435244	0.0963687	0.089317	0.111765	0.521327	0.0465116	0.123967	0.0909091
Degs1l	0	0	0	0	0	0	0	0	0	0	0
Gm37406	0.000163908	0	0	0	0	0	0	0	0	0	0
Nvl	0.264219	0.25078	0.0820215	0.195329	0.360335	0.227671	0.267647	0.530806	0.0348837	0.22314	0
Cnih4	1.02786	1.11047	0.09942	0.836518	1.01816	1.78984	1.57059	2.38863	0.436047	0.876033	1.59091
Wdr26	0.944927	0.732739	0.170671	0.543524	1.07542	0.90718	1.06176	1.22275	0.162791	0.958678	0.5
A430110L20Rik	0.00885101	0.00757238	0.003314	0.00424628	0.00837989	0.00350263	0.00294118	0	0	0	0
Cnih3	0.000163908	0	0	0.00106157	0	0	0	0	0	0	0
Ccdc121rt1	0.00311424	0.00178174	0.0008285	0.00530786	0.00558659	0	0.00294118	0	0	0	0
Dnah14	0.00131126	0.0013363	0	0	0	0.00350263	0	0	0	0.00826446	0
Lbr	0.129323	0.37461	0.034797	0.101911	0.175978	0.112084	0.114706	1	0.0348837	0.330579	0.363636
Gm5533	0.000491723	0	0	0	0	0	0	0	0	0	0
Enah	1.0772	0.908241	0.375311	1.09766	1.93017	1.46235	2.05882	0.658768	0.139535	0.380165	0.318182
Srp9	1.87248	1.92071	0.217896	2.09448	2.22346	2.09632	2.27941	3.09479	0.546512	1.83471	1.45455
Vmn1r1	0.000163908	0	0	0	0	0	0	0	0	0	0
Degs1	0.606622	0.709577	0.0704225	0.423567	0.5	0.563923	0.45	1.31754	0.197674	0.735537	1
1700047M11Rik	0.000819538	0	0	0	0	0	0	0	0	0	0
Fbxo28	0.212916	0.218708	0.029826	0.228238	0.358939	0.218914	0.202941	0.322275	0.0697674	0.289256	0.272727
Trp53bp2	0.152762	0.110913	0.0140845	0.0838641	0.208101	0.0928196	0.197059	0.236967	0.0232558	0.123967	0.136364
Capn2	0.224717	0.272606	0.03314	0.136943	0.195531	0.152364	0.244118	0.549763	0.145349	0.157025	0.409091
Gm37885	0.000327815	0.000445434	0	0	0	0	0	0	0	0	0
Capn8	0.000163908	0	0	0	0	0	0	0	0	0	0
Gm37218	0	0	0	0	0	0	0	0	0	0	0
Ccdc185	0	0.000445434	0	0	0	0	0	0	0	0	0
Susd4	0.0345845	0.0788419	0.0173985	0.0307856	0.0349162	0.00700525	0.126471	0.00947867	0.00581395	0.0413223	0
Tlr5	0.000491723	0	0	0.00212314	0.00418994	0.00175131	0.00294118	0	0	0.0165289	0
Disp1	0.0596624	0.0329621	0.01657	0.0329087	0.0558659	0.0385289	0.0264706	0.0331754	0.00581395	0.0495868	0
Brox	0.246681	0.241871	0.0588235	0.203822	0.347765	0.336252	0.264706	0.255924	0.0406977	0.22314	0.181818
Aida	0.24078	0.310913	0.0455675	0.158174	0.217877	0.217163	0.294118	0.545024	0.0639535	0.256198	0.136364
Mia3	0.686281	0.574165	0.13836	0.469214	0.941341	0.478109	0.629412	1.04265	0.145349	0.628099	0.590909
Taf1a	0.0476971	0.0538976	0.0074565	0.0403397	0.0726257	0.033275	0.0588235	0.0758294	0.0116279	0.0578512	0
Gm37986	0.000491723	0.00178174	0.001657	0.00106157	0.0027933	0.00175131	0.00588235	0	0	0	0
Hhipl2	0.000327815	0.000445434	0	0	0	0	0.00294118	0	0	0	0
A430073I11Rik	0.000983445	0.00222717	0.0008285	0.00106157	0.00139665	0	0.00294118	0	0	0	0
Gm33973	0	0	0	0	0	0	0	0	0	0	0
Gm34068	0	0	0	0	0	0	0	0	0	0	0
Gm38108	0	0	0	0	0	0	0	0	0	0	0
Dusp10	0.0763809	0.0516704	0.019884	0.0307856	0.0628492	0.0928196	0.164706	0.042654	0.0116279	0.0578512	0.0909091
1700056E22Rik	0.0163908	0.00846325	0.001657	0.0127389	0.0111732	0.0122592	0.0205882	0.0236967	0	0.0165289	0
Gm37223	0	0	0	0	0	0	0	0	0	0	0
Gm37712	0	0	0	0	0	0	0	0	0	0	0
1700112H15Rik	0	0	0	0	0	0	0	0	0	0	0
Gm37800	0	0	0	0	0	0	0	0	0	0.00826446	0
4930488B22Rik	0	0	0	0	0	0	0	0	0	0	0
Hlx	0.00196689	0.0966592	0.001657	0	0	0	0	0	0	0.190083	0
Gm34342	0	0.00178174	0	0	0	0	0.00294118	0	0	0.0247934	0
Mtarc1	0.00229471	0.00222717	0.0024855	0	0	0	0.00294118	0	0	0	0
Mtarc2	2.18325	2.55991	0.383596	0.884289	1.02514	1.22592	2.95882	0.876777	0.319767	1.08264	0.954545
C130074G19Rik	0.232913	0.571492	0.0571665	0.0700637	0.101955	0.0367776	0.332353	0.0379147	0.0174419	0.140496	0
Mark1	0.436814	0.313586	0.0820215	0.39172	0.965084	0.330998	0.723529	0.364929	0.0348837	0.198347	0.272727
Gm38251	0.00639239	0.00489978	0.003314	0.00636943	0.0111732	0.00175131	0	0	0	0	0
Gm34732	0	0	0	0	0	0	0	0	0	0	0
4930433J02Rik	0.000163908	0	0	0	0	0	0.00294118	0	0	0	0
Rab3gap2	0.126537	0.114031	0.023198	0.0700637	0.156425	0.105079	0.111765	0.14218	0.0290698	0.115702	0.0909091
Gm34882	0	0	0.0008285	0	0	0	0	0	0	0	0
Iars2	0.32929	0.221381	0.0439105	0.248408	0.403631	0.551664	0.35	0.393365	0.0523256	0.256198	0.0909091
2010103J01Rik	0.000327815	0.000445434	0	0	0.00139665	0	0	0	0	0	0
Bpnt1	0.110474	0.0935412	0.014913	0.140127	0.164804	0.252189	0.158824	0.165877	0.0406977	0.0991736	0.318182
4930532G15Rik	0.0150795	0.0195991	0.0057995	0.00636943	0.0167598	0.00875657	0.0205882	0.042654	0	0.00826446	0
Eprs1	1.26701	1.23296	0.218724	0.887473	1.28911	1.55517	1.64118	2.45498	0.395349	1.12397	1.86364
9630028B13Rik	0.000327815	0.000445434	0	0	0	0	0	0	0	0	0
Gm2061	0	0	0	0	0	0	0	0	0	0	0
Slc30a10	0	0	0	0	0.00139665	0	0	0	0	0	0
Gm38093	0	0	0	0	0	0	0	0	0	0	0
Lyplal1	0.138666	0.109577	0.0091135	0.133758	0.156425	0.154116	0.170588	0.180095	0.0290698	0.107438	0.136364
Gm37134	0	0	0	0	0	0	0	0	0	0	0
A730004F24Rik	0	0	0	0	0	0	0	0	0	0	0
Tgfb2	0.110802	0.141648	0.0124275	0.00530786	0.00698324	0.0437828	0.0382353	0.151659	0.0523256	0.0247934	0.0909091
Gm29491	0	0	0	0	0	0	0	0	0	0	0
Rrp15	0.35486	0.4098	0.0339685	0.302548	0.332402	0.394046	0.664706	0.668246	0.127907	0.280992	0.681818
A430105J06Rik	0.0152434	0.0218263	0.003314	0.00955414	0.023743	0.00700525	0.00882353	0.0189573	0	0.0330579	0
1700023G09Rik	0	0	0	0	0	0	0	0	0	0	0
Gm37912	0	0	0	0	0	0	0	0	0	0	0
D1Pas1	0	0	0	0	0	0	0	0	0	0.00826446	0
Spata17	0.000491723	0.0013363	0	0.00106157	0.00139665	0.00350263	0	0.00473934	0	0	0
Gm15509	0	0	0	0	0	0	0	0	0	0	0
1700007P06Rik	0	0	0	0	0	0	0	0	0	0	0
Gpatch2	0.217997	0.203563	0.0571665	0.165605	0.310056	0.178634	0.226471	0.28436	0.0348837	0.181818	0.136364
Gm38155	0.000983445	0	0.001657	0	0.00139665	0.00175131	0	0	0	0	0
Gm37896	0.00147517	0.00356347	0	0	0.00139665	0	0.00294118	0.0189573	0	0	0
Esrrg	0.000491723	0.00311804	0.0008285	0	0	0	0.00294118	0	0	0.0165289	0
Gm55759	0	0	0	0	0	0	0	0	0	0	0
9330162B11Rik	0	0	0	0	0	0	0	0	0	0	0
Gm38064	0	0	0	0	0	0	0	0	0	0.0165289	0
Ush2a	0.000327815	0.000445434	0	0	0	0	0	0	0	0	0
Kctd3	0.180462	0.159911	0.0654515	0.116773	0.26257	0.129597	0.132353	0.194313	0.0465116	0.190083	0.0909091
Kcnk2	0.376496	0.213363	0.059652	0.0265393	0.0628492	0.028021	0.126471	0.113744	0.0465116	0.0247934	0.0909091
2900042K21Rik	0.00737584	0.00445434	0.003314	0	0.00418994	0	0	0.00473934	0	0	0
A430027H14Rik	0.0229471	0.0151448	0.0057995	0.00212314	0.00558659	0	0.0147059	0.00947867	0	0	0
Cenpf	0.0878545	1.40223	0.0770505	0.145435	0.138268	0.0350263	0.108824	4.49763	0.0930233	0.942149	0.227273
Ptpn14	0.111293	0.181292	0.0091135	0.0307856	0.0879888	0.164623	0.111765	0.21327	0.0523256	0.0578512	0.181818
Gm26574	0	0	0	0	0.00139665	0.00700525	0	0	0	0	0
Gm37422	0.00524504	0.00579065	0.001657	0	0.00698324	0.00175131	0	0.0236967	0	0	0
Smyd2	0.315358	0.391537	0.03314	0.215499	0.27933	0.448336	0.570588	0.772512	0.151163	0.22314	0.545455
Prox1	0.0134404	0.165256	0.004971	0.00849257	0.00977654	0.0105079	0.0264706	0.014218	0	0.0330579	0
Prox1os	0.000163908	0.000445434	0	0	0	0	0	0	0	0.00826446	0
Gm29678	0	0	0	0	0	0	0	0	0	0.00826446	0
Gm30725	0	0	0	0	0	0	0	0	0	0	0
Gm30932	0	0	0	0	0	0	0	0	0	0	0
Rps6kc1	0.0444189	0.044098	0.011599	0.0360934	0.0642458	0.0350263	0.0382353	0.0521327	0.00581395	0.0330579	0
Angel2	0.353385	0.377728	0.0671085	0.291932	0.438547	0.406305	0.423529	0.630332	0.0813953	0.22314	0.454545
Vash2	0.0188494	0.0111359	0	0.00955414	0.0111732	0.0140105	0.00588235	0.0521327	0.00581395	0.00826446	0.0454545
Gm31373	0	0	0	0	0	0	0	0	0	0	0
Flvcr1	0.0686773	0.0592428	0.0190555	0.0498938	0.0907821	0.0525394	0.0647059	0.123223	0.0348837	0.0909091	0.0454545
A230020J21Rik	0.000327815	0.000890869	0.0008285	0	0	0	0	0	0	0	0
Spata45	0.000491723	0	0	0	0	0	0	0	0	0	0
Tatdn3	0.0639239	0.067706	0.0041425	0.0690021	0.0768156	0.0525394	0.0411765	0.123223	0.0116279	0.0743802	0.0909091
Nsl1	0.00508113	0.0650334	0.0057995	0.00849257	0.00698324	0.00175131	0.0117647	0.265403	0.0116279	0.0661157	0
Gm38188	0	0.000445434	0	0	0	0	0	0	0	0	0
Batf3	0.0206524	0.0191537	0.0008285	0.007431	0.00139665	0.00175131	0	0.236967	0.0639535	0.0578512	0.181818
Gm38161	0	0	0	0	0	0	0	0	0	0	0
Garin4	0.0316342	0.0293987	0.008285	0.00849257	0.0363128	0.0402802	0.0411765	0.0616114	0.00581395	0.0165289	0
Atf3	0.938207	0.942094	0.0820215	0.194268	0.48324	1.35026	2.06176	1.109	0.267442	3.3719	0.363636
D730003I15Rik	0.070972	0.0601336	0.0157415	0.0679406	0.0865922	0.056042	0.0852941	0.07109	0.0232558	0.123967	0.0454545
Nenf	2.35322	2.05791	0.142502	2.10934	2.24721	2.30123	2.25588	3.87678	0.604651	0.942149	3
Pacc1	0.198164	0.260134	0.0405965	0.971338	1.13408	0.169877	0.205882	0.0900474	0.0406977	0.0909091	0.136364
Ppp2r5a	0.4614	0.53853	0.0704225	0.276008	0.451117	0.865149	0.670588	0.492891	0.110465	0.404959	0.363636
Gm32200	0	0	0	0	0	0.00175131	0	0	0	0	0
Gm37432	0	0	0	0	0	0	0	0	0	0	0
Dtl	0.127684	0.437862	0.10522	0.156051	0.157821	0.0455342	0.220588	0.791469	0.0348837	0.231405	0.181818
Ints7	0.109162	0.126058	0.028169	0.110403	0.156425	0.127846	0.105882	0.2891	0.0290698	0.0495868	0.0909091
Lpgat1	0.637109	0.464143	0.0770505	0.566879	0.969274	0.821366	0.541176	0.777251	0.133721	0.272727	0.454545
Gm38037	0.00196689	0.0142539	0.0008285	0.00106157	0.00139665	0.00350263	0.00294118	0.07109	0	0	0.0454545
Nek2	0.0109818	0.147884	0.0057995	0.00955414	0.0153631	0.00700525	0.0117647	0.374408	0	0.115702	0
1700034H15Rik	0.00360597	0.00445434	0.0024855	0.00212314	0.00698324	0.00525394	0.0117647	0	0	0	0
Slc30a1	0.128176	0.220935	0.026512	0.0881104	0.163408	0.157618	0.108824	0.113744	0.0465116	0.0826446	0.0909091
Rd3	0.000163908	0.00579065	0.0008285	0	0	0.00175131	0	0	0	0.00826446	0
Gm26670	0.0385183	0.0400891	0.014913	0.0254777	0.0488827	0.0507881	0.0705882	0.0616114	0	0.0495868	0
Traf5	0.0690051	0.0846325	0.0041425	0.0276008	0.0432961	0.0122592	0.0411765	0.14218	0.0581395	0.0330579	0.0454545
Gm26879	0.00737584	0.00890869	0.003314	0.00849257	0.0111732	0	0.00294118	0.014218	0	0	0
Rcor3	0.368136	0.289532	0.100249	0.214437	0.48743	0.204904	0.270588	0.469194	0.0581395	0.22314	0.0909091
Gm10516	0.00344206	0.00222717	0	0.00106157	0.00558659	0.00700525	0.00294118	0.00947867	0	0	0
Kcnh1	0.010654	0.0191537	0.0008285	0.00106157	0.0027933	0.0105079	0.00588235	0	0	0.0247934	0
Hhat	0.0306507	0.033853	0.0057995	0.0191083	0.0307263	0.0297723	0.0411765	0.0331754	0.00581395	0.0826446	0.0909091
1700065J18Rik	0	0	0	0	0	0	0	0	0	0	0
Sertad4	0.0504835	0.0534521	0.0091135	0.0414013	0.0321229	0.0402802	0.0294118	0.109005	0.0116279	0.0330579	0.136364
Gm15867	0.0126209	0.0142539	0.0008285	0	0.00558659	0.028021	0.0147059	0.0236967	0.00581395	0	0
Syt14	0.0439272	0.0316258	0.0273405	0.0774947	0.153631	0.0542907	0.0647059	0.00947867	0.00581395	0.0743802	0
Gm31406	0	0	0	0	0.00139665	0	0	0	0	0	0
Utp25	0.090477	0.0855234	0.0173985	0.066879	0.0851955	0.0630473	0.114706	0.118483	0.0290698	0.0495868	0.181818
Irf6	0.00901492	0.00668151	0.0024855	0.00849257	0.0125698	0.00525394	0.0147059	0	0	0.0247934	0
A130010J15Rik	0.035404	0.0432071	0.001657	0.0392781	0.0502793	0.0455342	0.0529412	0.0616114	0	0.0495868	0.0454545
Traf3ip3	0.000491723	0.000445434	0.0008285	0	0	0	0.0117647	0	0	0.132231	0
Gm15872	0	0	0	0	0	0	0	0	0	0	0
4930570N18Rik	0	0	0	0	0	0	0	0	0	0	0
Lamb3	0.00065563	0.00267261	0	0	0	0	0	0	0.00581395	0	0
Hsd11b1	0.0114735	0.00445434	0.0008285	0	0	0	0	0.0189573	0	0.0165289	0.0454545
G0s2	0.331585	0.191537	0.008285	0.0785563	0.0879888	0.028021	0.05	0.454976	0.0290698	0.214876	0.318182
Gm37650	0	0	0	0	0	0	0	0	0	0	0
Camk1g	0.00934273	0.00445434	0.001657	0	0.00139665	0	0	0.0236967	0.0116279	0.14876	0
Mir205hg	0.000491723	0	0	0	0	0	0	0	0	0	0
4930503O07Rik	0	0	0	0	0	0	0	0	0	0	0
Plxna2	0.315522	0.346548	0.176471	0.07431	0.099162	0.0875657	0.538235	0.109005	0.0290698	0.173554	0
Cd34	0.551713	1.36837	0.043082	0.291932	0.659218	0.061296	0.132353	1.40758	0.104651	0.107438	0.454545
Gm16897	0.000819538	0.00356347	0	0.00106157	0.00418994	0	0	0.00473934	0	0	0
A330023F24Rik	0.0111457	0.0106904	0.0057995	0.00530786	0.00837989	0.00350263	0.00588235	0.014218	0.00581395	0.0165289	0.0454545
Gm37027	0	0	0	0	0	0	0	0	0	0	0
Cd46	0.0172103	0.0106904	0.0041425	0.0127389	0.0111732	0.0157618	0.0205882	0.0236967	0	0.0165289	0
Cr1l	0.37961	0.423163	0.076222	0.322718	0.424581	0.457093	0.376471	0.687204	0.0523256	0.371901	0.454545
Cr2	0.00295034	0.00356347	0.0008285	0.00212314	0.0027933	0.00350263	0	0.00947867	0	0	0
Fam171a1	0.108179	0.312249	0.014913	0.106157	0.205307	0.0683012	0.102941	0.222749	0.0406977	0.0330579	0.136364
Nmt2	0.975414	0.705122	0.186413	1.28981	2.68017	0.851138	0.944118	0.763033	0.180233	0.454545	0.409091
Rpp38	0.047861	0.0521158	0.0074565	0.0244161	0.0363128	0.0542907	0.0970588	0.0900474	0.0116279	0.115702	0.0909091
Acbd7	0.00819538	0.00979955	0	0.022293	0.0153631	0.00700525	0.00882353	0.014218	0	0.0165289	0
Olah	0.000327815	0.000890869	0.0008285	0	0.00139665	0	0	0	0	0.0330579	0
Gm37525	0	0	0	0	0	0	0	0	0	0	0
Meig1	0.00147517	0.000445434	0	0.00106157	0.00139665	0	0	0.00473934	0	0.0165289	0
Dclre1c	0.0272087	0.0178174	0.011599	0.0254777	0.0307263	0.0315236	0.0323529	0.0331754	0	0.107438	0
Suv39h2	0.0278643	0.0899777	0.0091135	0.029724	0.0307263	0.0507881	0.0647059	0.2891	0.00581395	0.123967	0.0454545
Gm13184	0	0	0	0.00106157	0	0	0	0	0	0	0
Hspa14	0.312736	0.562584	0.048053	0.383227	0.395251	0.32049	0.417647	1.2891	0.174419	0.504132	0.409091
Msantd7	0.0267169	0.0342984	0.0124275	0.014862	0.0335196	0.0315236	0.0264706	0.0947867	0.0116279	0.0247934	0
Cdnf	0.00360597	0.00222717	0	0.00106157	0.00558659	0.00525394	0	0.00947867	0.0116279	0	0.0454545
Fam107b	0.0317981	0.0841871	0.003314	0.014862	0.0139665	0.00525394	0.0294118	0.151659	0.0116279	0.22314	0
Gm13185	0	0	0	0	0	0	0	0	0	0	0
Gm13180	0	0.000445434	0	0	0	0	0	0	0	0	0
Gm13191	0	0	0	0	0	0	0	0	0	0	0
Frmd4a	0.118669	0.185301	0.043082	0.0700637	0.122905	0.0525394	0.108824	0.445498	0.0348837	0.181818	0.181818
Gm10862	0	0	0	0	0	0	0	0	0	0	0
Gm38085	0	0.000445434	0	0	0	0	0	0	0	0	0
1700080N15Rik	0	0	0	0	0	0	0	0	0	0	0
Gm13189	0	0	0	0	0	0	0	0	0	0	0
Gm37814	0	0	0	0	0	0	0	0	0	0	0
Gm37107	0	0	0	0	0	0	0	0	0	0	0
Gm38348	0.000163908	0	0	0	0	0	0	0	0	0	0
Gm13187	0.000327815	0	0	0	0	0	0	0	0	0	0
Gm36988	0.00163908	0.00222717	0	0	0	0	0.00294118	0.0331754	0	0	0
Gm13175	0	0	0	0	0	0	0	0	0	0	0
Gm13179	0.00180298	0	0.0008285	0	0	0	0	0.00473934	0	0	0
Prpf18	0.179315	0.183964	0.0472245	0.143312	0.217877	0.152364	0.208824	0.327014	0.0406977	0.190083	0.136364
Bend7	0.0694968	0.0792873	0.024855	0.0626327	0.124302	0.0753065	0.132353	0.00473934	0	0.0330579	0.0454545
Sephs1	0.169644	0.265479	0.0256835	0.138004	0.22905	0.182137	0.214706	0.582938	0.0639535	0.206612	0.0909091
Phyh	0.450582	0.371047	0.0306545	0.81741	0.857542	0.336252	0.364706	0.236967	0.0872093	0.231405	0.0454545
Ucma	0.000163908	0	0	0	0	0	0	0	0	0	0
Mcm10	0.00540895	0.0922049	0.0074565	0.00955414	0.00558659	0.00350263	0.00882353	0.260664	0.0116279	0.140496	0
Optn	0.0383544	0.047216	0.006628	0.0488323	0.0502793	0.0875657	0.0735294	0.0189573	0	0.0247934	0
4930551O13Rik	0.00180298	0.000890869	0.0008285	0.00106157	0.00139665	0	0	0	0	0.00826446	0
Ccdc3	0.210621	0.100223	0.014913	0.110403	0.25419	0.0192644	0.0794118	0.146919	0.0348837	0.0495868	0
Camk1d	0.0719554	0.0703786	0.019884	0.0541401	0.0502793	0.00350263	0.0294118	0.123223	0.00581395	0.404959	0.0454545
Cdc123	0.539092	0.607572	0.048053	0.646497	0.77095	0.726795	0.797059	1.4455	0.197674	0.628099	0.681818
Nudt5	0.330765	0.56392	0.0571665	0.390658	0.451117	0.605954	0.561765	1.18009	0.215116	0.710744	0.818182
Gm13199	0.00344206	0.000890869	0.0008285	0.00318471	0.00558659	0.00175131	0.00294118	0.00947867	0	0.00826446	0
Sec61a2	0.165547	0.182183	0.0488815	0.165605	0.210894	0.155867	0.147059	0.222749	0.0465116	0.107438	0.0454545
Gm13267	0.000491723	0.000445434	0	0	0.00418994	0	0	0	0	0	0
Dhtkd1	0.0290116	0.0191537	0.0074565	0.0180467	0.023743	0.0245184	0.0382353	0.0189573	0	0.0330579	0
Upf2	0.384855	0.336748	0.09942	0.264331	0.47486	0.190893	0.329412	0.393365	0.0581395	0.256198	0.136364
Proser2	0.0937551	0.0957684	0.0273405	0.123142	0.153631	0.0700525	0.123529	0.028436	0.0116279	0.0413223	0
Gm10857	0	0	0.0008285	0	0	0	0	0	0	0	0
Echdc3	0.120308	0.0659243	0.013256	0.141189	0.201117	0.2662	0.114706	0.028436	0.0174419	0.0578512	0.0909091
A230108P19Rik	0.000491723	0.000445434	0	0	0	0	0	0	0	0	0
Gm13383	0.000163908	0	0	0	0	0	0	0	0	0	0
1700014B07Rik	0.000327815	0.000445434	0.0008285	0	0	0	0	0	0	0	0
Usp6nl	0.144894	0.131403	0.0472245	0.0711253	0.188547	0.0858144	0.132353	0.113744	0.0116279	0.0247934	0.0454545
Gm13388	0.000163908	0	0	0	0	0	0	0	0	0	0
Gm13391	0.00065563	0.000890869	0	0	0	0	0	0	0	0.0991736	0
Celf2	0.3188	0.180401	0.038111	0.059448	0.131285	0.0875657	0.182353	0.687204	0.0755814	1.27273	0.0909091
Gm13389	0.000163908	0	0	0	0	0	0	0	0	0	0
Gm10855	0.00540895	0.00489978	0.0008285	0	0.0027933	0.00175131	0.00294118	0.00947867	0	0	0
Gm10115	0.0254057	0.0138085	0.004971	0.00106157	0.0125698	0	0.00588235	0.0331754	0.00581395	0.0165289	0
Gm28641	0	0	0	0	0	0	0	0.00473934	0	0	0
Gm13211	0	0	0	0	0	0	0	0	0	0	0
1700061F12Rik	0	0	0	0	0	0	0	0	0	0	0
Gm13219	0	0	0	0	0	0	0	0	0	0	0
Dreg1	0	0	0	0	0	0	0	0	0	0	0
Gata3	0.00114735	0	0.001657	0	0	0	0.0117647	0	0.00581395	0.0330579	0
Gm13256	0	0	0	0	0	0	0	0	0	0	0
Gata3os	0	0	0	0	0	0	0	0	0	0	0
Gata3un	0	0	0	0	0	0	0	0	0	0	0
Gm13262	0	0	0	0	0	0	0	0	0	0	0
Taf3	0.155384	0.17461	0.039768	0.109342	0.156425	0.148862	0.176471	0.36019	0.0465116	0.14876	0.0909091
Atp5f1c	3.21013	3.11359	0.185584	3.48408	3.75698	5.24694	4.19706	5.76777	0.953488	2.59504	4.40909
Kin	0.304868	0.295323	0.0323115	0.259023	0.403631	0.288967	0.358824	0.620853	0.0872093	0.289256	0.454545
Itih2	0.0660547	0.0209354	0.0074565	0.007431	0.00558659	0.00175131	0.05	0.00947867	0.00581395	0.0165289	0.0454545
Itih5	4.54401	2.60312	0.54681	0.237792	0.618715	0.264448	1.19118	3.5782	0.418605	0.495868	1.40909
Gm13261	0.00131126	0.00178174	0.0008285	0.00106157	0.00139665	0	0	0	0	0	0
Sfmbt2	0.0263891	0.0213808	0.008285	0.00849257	0.0251397	0.00350263	0.0323529	0	0	0	0.0454545
Gm13264	0	0	0	0	0	0	0	0	0	0	0
Prkcq	0.00131126	0.0289532	0	0	0	0.00525394	0.00294118	0.00473934	0	0.0165289	0
Gm38171	0	0	0	0	0	0	0	0	0	0	0
8030442B05Rik	0	0	0	0	0	0	0	0	0	0	0
Gm13293	0	0	0	0	0	0	0	0	0	0	0
Gm13291	0	0	0	0	0	0	0	0	0	0	0
Pfkfb3	0.049664	0.0815145	0.0107705	0.0573248	0.0642458	0.292469	0.108824	0.0663507	0.0174419	0.123967	0.0909091
Gm10851	0	0	0	0	0	0.00350263	0	0	0	0.00826446	0
Rbm17	0.658908	0.886414	0.0737365	0.647558	0.713687	0.984238	1.03529	1.53555	0.22093	1.12397	1.31818
Il2ra	0.000819538	0.0013363	0	0	0	0	0	0	0.00581395	0	0
Il15ra	0.0835929	0.0659243	0.0256835	0.0435244	0.0586592	0.190893	0.0941176	0.0947867	0.0174419	0.0330579	0.0909091
Fbh1	0.27389	0.200445	0.036454	0.218684	0.27095	0.278459	0.235294	0.317536	0.0755814	0.272727	0.318182
Ankrd16	0.110474	0.10735	0.034797	0.0923567	0.175978	0.0910683	0.117647	0.118483	0.0290698	0.0743802	0.181818
Itga8	0.0778561	0.0378619	0.0057995	0.00318471	0.00139665	0.0140105	0.00588235	0.303318	0.0116279	0.00826446	0.0909091
E030013I19Rik	0.00295034	0.0013363	0	0	0	0	0	0.00473934	0	0	0
Mindy3	0.313063	0.274833	0.057995	0.268577	0.392458	0.299475	0.338235	0.454976	0.104651	0.206612	0.227273
Gm37565	0	0	0	0	0	0	0	0	0	0	0
Pter	0.0516309	0.0628062	0.003314	0.0201699	0.0265363	0.0490368	0.0441176	0.0995261	0.0174419	0.0413223	0.0909091
C1ql3	0.00065563	0.000890869	0	0	0.00139665	0	0	0.00947867	0	0	0
Rsu1	0.73365	0.745212	0.053024	0.364119	0.476257	0.408056	0.658824	1.24645	0.325581	0.966942	1.18182
Gm13270	0.00590067	0.00356347	0.0008285	0	0.00837989	0	0.00588235	0.014218	0	0.00826446	0
Cubn	0.000491723	0.000445434	0	0	0	0	0	0.00473934	0	0	0
Trdmt1	0.015899	0.030735	0.0024855	0.0191083	0.0111732	0.0122592	0.0117647	0.0663507	0	0.00826446	0
Vim	3.63514	7.52784	0.193041	1.57006	1.90223	2.85464	4.74118	9.36019	2.8314	3.57025	10.8636
St8sia6	0.000327815	0.0418708	0	0	0	0.00350263	0	0	0	0.0247934	0
Gm37126	0	0	0	0	0	0	0	0	0	0	0
Hacd1	0.327651	0.297996	0.0124275	0.0997877	0.121508	0.684764	0.323529	0.819905	0.19186	0.190083	0.363636
Stamos	0.0329454	0.0191537	0.0074565	0.0392781	0.0488827	0.0227671	0.0382353	0.0473934	0.00581395	0.0247934	0
Stam	0.164399	0.162584	0.029826	0.117834	0.213687	0.155867	0.147059	0.270142	0.0290698	0.132231	0.0909091
Tmem236	0.000327815	0	0	0	0	0	0	0	0	0	0
Mrc1	0.00508113	0.126503	0.004971	0.00318471	0.00139665	0	0.00294118	0.00473934	0.00581395	3.54545	0
Slc39a12	0.000327815	0.000445434	0	0	0	0	0	0	0	0	0
Gm13266	0	0	0	0	0	0	0	0	0	0	0
Cacnb2	0.134732	0.0383073	0.013256	0.00849257	0.00977654	0.0297723	0.0323529	0.208531	0.00581395	0.0247934	0.181818
Gm10848	0.0375348	0.0111359	0.004971	0	0.00139665	0	0	0.0331754	0.00581395	0.00826446	0
Gm13269	0.0137682	0.00623608	0	0	0.0027933	0	0.00294118	0.0236967	0	0.0661157	0
Nsun6	0.07802	0.0832962	0.0240265	0.0626327	0.117318	0.061296	0.0970588	0.127962	0.0116279	0.107438	0.0454545
Arl5b	0.401737	0.451225	0.168186	0.364119	0.585196	0.385289	0.517647	0.587678	0.0813953	0.231405	0.181818
Malrd1	0.000163908	0.000445434	0	0	0.00139665	0	0	0	0	0	0
Plxdc2	1.47222	0.898441	0.408451	0.453291	0.618715	0.34676	0.938235	0.606635	0.168605	0.289256	0.181818
Gm13322	0	0	0	0	0	0	0	0	0	0	0
Nebl	0.0237666	0.0240535	0.0024855	0.00106157	0.00558659	0.00875657	0.00588235	0.00473934	0	0.00826446	0
Gm13324	0	0	0	0	0	0	0	0	0	0	0
H2al2a	0.000163908	0	0	0	0	0	0	0	0	0	0
A930004D18Rik	0.0367153	0.0302895	0.0091135	0.0254777	0.0418994	0.00525394	0.0176471	0.07109	0	0.00826446	0
Gm13330	0	0	0	0	0	0	0	0	0	0	0
Skida1	0.0209802	0.0146993	0.0024855	0.00636943	0.0139665	0.00525394	0.0117647	0.0379147	0	0	0
1810059C17Rik	0.00147517	0.000445434	0.0008285	0.00318471	0.00139665	0.00175131	0.00882353	0	0	0	0
Mllt10	0.316997	0.318486	0.0770505	0.212314	0.395251	0.271454	0.282353	0.507109	0.0872093	0.256198	0.136364
Dnajc1	0.566465	0.600445	0.092792	0.394904	0.501397	0.602452	0.547059	1.06161	0.180233	0.396694	1.04545
Commd3	1.33044	1.39421	0.102734	1.40446	1.56564	1.98074	1.90588	2.57346	0.482558	1.22314	2.22727
Bmi1	0.187019	0.183519	0.029826	0.116773	0.173184	0.187391	0.182353	0.402844	0.0872093	0.231405	0.136364
Spag6	0.000327815	0	0	0	0.00139665	0.00175131	0	0.00473934	0	0	0
Gm3363	0.00065563	0.00178174	0	0	0.00139665	0	0	0	0	0	0
Carlr	0	0	0	0	0	0	0	0	0	0	0
Pip4k2a	0.225701	0.179955	0.018227	0.0414013	0.075419	0.110333	0.208824	0.521327	0.0581395	0.669421	0.227273
4930426L09Rik	0.0044255	0.00311804	0.0008285	0	0.00418994	0	0.00294118	0	0	0	0
Armc3	0.00688412	0.010245	0.0008285	0	0.0027933	0.00175131	0	0.00947867	0	0.0165289	0
4930447M23Rik	0	0	0	0	0	0	0	0	0	0	0
Msrb2	0.309294	0.25167	0.0173985	0.12845	0.150838	0.0700525	0.217647	0.516588	0.0581395	0.123967	0.454545
Gm33940	0.000163908	0.000445434	0	0	0	0	0	0	0	0	0
Gm13344	0	0	0	0	0	0	0	0	0	0	0
Ptf1aos	0	0	0	0	0	0	0	0	0	0	0
Ptf1a	0.000163908	0	0	0	0	0	0	0	0	0	0
1810010K12Rik	0	0	0	0	0	0	0	0	0	0	0
4921504E06Rik	0	0	0	0	0	0	0	0	0	0	0
Gm13348	0	0	0	0	0	0	0	0	0	0	0
Otud1	0.0634322	0.0641425	0.0091135	0.0244161	0.0223464	0.0192644	0.0205882	0.109005	0.0116279	0.140496	0.0454545
Gm13346	0	0	0	0	0	0	0	0	0	0	0
Etl4	0.743976	0.657461	0.292461	0.835456	1.99022	0.388792	0.558824	0.57346	0.0755814	0.123967	0.227273
Gm17171	0	0	0	0	0	0	0	0	0	0	0
Gm13335	0	0	0	0	0	0	0	0	0	0	0
Gm13362	0.00196689	0.00489978	0.001657	0.00106157	0.00139665	0	0	0.00473934	0	0	0
Arhgap21	0.18833	0.189755	0.056338	0.126327	0.256983	0.157618	0.205882	0.255924	0.0290698	0.132231	0.136364
Gm13380	0.00163908	0.0013363	0.0008285	0.00212314	0	0.00175131	0.00294118	0	0	0	0
Gm13375	0.0149156	0.0115813	0.006628	0.0116773	0.0139665	0.0140105	0.00294118	0.028436	0	0	0
Gm13376	0.000163908	0.000445434	0	0	0	0	0	0	0	0	0
Enkur	0.00983445	0.00979955	0.001657	0.00849257	0.00837989	0.00350263	0.0176471	0	0	0.0165289	0
Thnsl1	0.0245861	0.0262806	0.004971	0.029724	0.0502793	0.0385289	0.0529412	0.0331754	0	0.0661157	0
Gm13327	0	0	0	0	0	0	0	0	0	0	0
Gpr158	0	0	0	0	0	0	0	0	0	0	0
Myo3a	0	0	0	0	0	0	0	0	0	0	0
Gad2	0	0	0	0	0	0	0	0	0	0	0
1700092C17Rik	0	0	0	0	0	0	0	0	0	0	0
Apbb1ip	0.0260613	0.00935412	0.0041425	0	0.00139665	0.00175131	0.0205882	0.208531	0.0755814	0.917355	0.0909091
Pdss1	0.0268808	0.0516704	0.004971	0.014862	0.0209497	0.0542907	0.0411765	0.127962	0.0465116	0.0495868	0.227273
Abi1	0.445337	0.391537	0.057995	0.285563	0.498603	0.390543	0.379412	0.620853	0.122093	0.661157	0.454545
Acbd5	0.633503	0.438753	0.106048	0.685775	1.19274	1.1296	0.702941	0.701422	0.110465	0.495868	0.454545
Mastl	0.0596624	0.150557	0.019884	0.0307856	0.0460894	0.0262697	0.0470588	0.587678	0.0348837	0.165289	0
Yme1l1	0.62039	0.599109	0.116819	0.541401	0.822626	0.570928	0.661765	1.09953	0.162791	0.371901	0.318182
Ankrd68	0	0	0	0	0.00139665	0	0	0	0	0	0
Nxph2	0.000327815	0	0	0	0	0	0	0	0	0	0
Spopl	0.218817	0.193318	0.06628	0.143312	0.310056	0.124343	0.205882	0.327014	0.0581395	0.22314	0.181818
Hnmt	0.0578594	0.030735	0.008285	0.0403397	0.0712291	0.00350263	0.0235294	0.0331754	0	0.0495868	0
Tbpl2	0.000163908	0	0	0	0	0	0	0	0	0.0330579	0
Il36b	0	0	0	0	0	0	0	0	0	0	0
Il36g	0.000327815	0.000890869	0	0.00212314	0	0	0	0	0	0	0
Il36a	0	0	0	0	0	0	0	0	0	0	0
Il36rn	0	0	0	0	0	0	0	0	0	0	0
Il1f10	0	0	0	0	0	0	0	0	0	0	0
Gm13411	0.00360597	0.00445434	0	0.00106157	0.0027933	0.028021	0.0147059	0	0	0	0
Il1rn	0.000327815	0.00178174	0	0	0	0	0.0117647	0	0	0.00826446	0
Psd4	0.0206524	0.0374165	0.019884	0.0254777	0.0167598	0.0140105	0.0382353	0.00947867	0.00581395	0.0743802	0
Pax8	0.00131126	0.00222717	0.0008285	0.00212314	0	0	0.00294118	0	0	0	0
Gm13415	0	0	0	0	0	0	0	0	0	0	0
Gm13417	0	0	0	0	0	0	0	0	0	0	0
Cacna1b	0.00229471	0	0	0	0.00139665	0	0.00294118	0	0	0	0
Ehmt1	0.473529	0.481069	0.0952775	0.345011	0.527933	0.360771	0.567647	0.772512	0.110465	0.347107	0.318182
Arrdc1	0.0572037	0.0717149	0.0057995	0.059448	0.0824022	0.197898	0.111765	0.014218	0.0116279	0.0743802	0
Zmynd19	0.179315	0.233853	0.0256835	0.174098	0.163408	0.161121	0.270588	0.549763	0.0581395	0.561983	0.590909
Dph7	0.0739223	0.0868597	0.009942	0.0806794	0.075419	0.0700525	0.114706	0.118483	0.0290698	0.107438	0
Mrpl41	0.467137	0.465033	0.029826	0.535032	0.569832	0.765324	0.597059	0.758294	0.156977	0.264463	0.545455
Pnpla7	0.0527782	0.0209354	0.021541	0.0159236	0.0265363	0.033275	0.0617647	0.0189573	0	0.157025	0.0909091
Nsmf	0.0665465	0.064588	0.0140845	0.052017	0.0824022	0.0350263	0.0764706	0.170616	0.0290698	0.0413223	0.0454545
Entpd8	0	0	0	0	0	0	0	0	0	0	0
Noxa1	0	0	0	0	0	0	0	0	0	0	0
Gm13387	0.000163908	0	0	0	0	0	0	0.00473934	0	0	0
Nrarp	0.0206524	0.0761693	0.0008285	0.00530786	0.00418994	0.00525394	0.00588235	0.123223	0.00581395	0.0247934	0
Gm38287	0.00180298	0.00356347	0.0008285	0	0	0	0	0.00473934	0	0	0
Tor4a	0.0122931	0.0182628	0.0024855	0.0127389	0.0251397	0.0140105	0.0205882	0.00947867	0	0.0330579	0
Nelfb	0.226029	0.290423	0.0422535	0.218684	0.248603	0.231173	0.308824	0.398104	0.0697674	0.22314	0.181818
Stpg3	0.000163908	0.000445434	0	0.00106157	0	0.00175131	0	0	0	0	0
Cimip2a	0.000163908	0	0	0	0	0.00175131	0	0.00473934	0	0	0
Tubb4b	0.782003	3.04187	0.100249	1.13163	0.74581	1.90718	1.39118	7.34597	0.517442	1.81818	2.22727
Slc34a3	0.000163908	0	0	0	0	0	0	0	0	0	0
Rnf224	0.000163908	0	0	0	0	0	0	0	0	0	0
Cysrt1	0.000491723	0	0	0	0	0	0	0	0	0	0
Rnf208	0.0042616	0.00400891	0	0.00318471	0.00558659	0.00875657	0.00882353	0.00473934	0	0	0
Ndor1	0.0322898	0.0253898	0.0124275	0.0212314	0.0307263	0.033275	0.0529412	0.0473934	0.00581395	0.0330579	0.0909091
Tmem203	0.305688	0.23029	0.028169	0.276008	0.329609	0.446585	0.411765	0.2891	0.0581395	0.280992	0.0909091
Tprn	0.0331093	0.0396437	0.004971	0.0201699	0.0530726	0.033275	0.0529412	0.0331754	0.0174419	0.0909091	0
Ssna1	0.50713	0.868597	0.0472245	0.624204	0.615922	0.639229	0.738235	1.99526	0.209302	0.727273	0.863636
Anapc2	0.308146	0.309131	0.04971	0.226115	0.389665	0.236427	0.314706	0.516588	0.0465116	0.338843	0.272727
Tmem210	0	0	0	0	0	0	0	0	0	0	0
Lrrc26	0	0	0	0	0	0	0	0	0	0	0
Grin1	0.00606458	0.0013363	0	0.00106157	0.00418994	0.00700525	0	0.00947867	0	0	0
Grin1os	0.00065563	0	0	0	0	0	0	0	0	0	0
Man1b1	0.108999	0.0939866	0.0273405	0.0615711	0.148045	0.0700525	0.0882353	0.170616	0.0290698	0.0743802	0.0454545
Dpp7	0.0883462	0.054343	0.014913	0.066879	0.0558659	0.0472855	0.0911765	0.0616114	0.0116279	0.173554	0
Uap1l1	0.100803	0.0864143	0.003314	0.0806794	0.113128	0.117338	0.194118	0.104265	0.0523256	0.545455	0.0454545
Sapcd2	0.0044255	0.0904232	0.001657	0.00424628	0.00558659	0.00175131	0.00294118	0.2891	0	0.107438	0
Entpd2	0.0173742	0.0111359	0.0024855	0	0	0	0.00294118	0.07109	0.0174419	0.00826446	0.0909091
Npdc1	0.891657	0.688641	0.067937	0.710191	0.817039	0.609457	0.7	0.966825	0.255814	0.198347	1.54545
Fut7	0	0	0	0	0	0	0	0	0	0	0
Abca2	0.0573676	0.0414254	0.0273405	0.0467091	0.0921788	0.334501	0.114706	0.0473934	0	0.140496	0.0909091
Paxx	0.137191	0.0922049	0.0124275	0.0828025	0.118715	0.318739	0.155882	0.127962	0.0290698	0.115702	0.0454545
Clic3	0.00688412	0.00311804	0.0008285	0.00318471	0.00837989	0.530648	0.0264706	0	0.0116279	0.00826446	0
Ptgds	0.0450746	0.00979955	0.009942	0.00530786	0.0740223	1.91419	0.852941	0.0189573	0.0523256	0.22314	0.0454545
Lcn12	0	0	0	0	0	0	0	0	0	0	0
C8g	0.0126209	0.0169265	0	0.0212314	0.0153631	0.0210158	0.0147059	0.00947867	0	0.0330579	0.0454545
Fbxw5	0.186199	0.184855	0.0405965	0.216561	0.24162	0.33275	0.208824	0.274882	0.0290698	0.123967	0.0454545
Traf2	0.0534339	0.0628062	0.009942	0.0721868	0.0893855	0.0823117	0.0764706	0.132701	0.0290698	0.0826446	0.0909091
[truncated: 29,715 more rows]
