# Supplementary material for: Fosl2 Regulates FSH‐Dependent Follicle Maturation Through Feedback Amplification of FSH/FSHR Signaling
Source: Adv Sci (Weinh). 2026 Apr 9:e75223. Online ahead of print. doi: 10.1002/advs.75223 (PMC13334666; doi:10.1002/advs.75223)
Supplement: Supplementary file 4 — Supporting File 4: advs75223‐sup‐0004‐TableS3.xlsx. [file ADVS-9999-e75223-s001.xlsx]

## Sheet: Sheet1
Supporting Table S3. Integrated gene expression data from spatial and single-cell transcriptomics.
gene_name	gene_id	PF	AF	BAF
xkr4	ENSMUSG00000051951	8.59769e-05	0.000257514	0.000113391
gm19938	ENSMUSG00000102331	0.00155337	4.75134e-05	0.000142152
rp1	ENSMUSG00000025900	4.49314e-05	2.76024e-06	2.56221e-06
sox17	ENSMUSG00000025902	0.0406841	0.0313516	0.0383082
gm37587	ENSMUSG00000104238	0.00114788	0.000621378	0.000914138
gm37323	ENSMUSG00000104328	8.34384e-05	9.77186e-05	4.72573e-06
mrpl15	ENSMUSG00000033845	0.459465	0.425754	0.364824
lypla1	ENSMUSG00000025903	0.165996	0.214666	0.182127
tcea1	ENSMUSG00000033813	0.597695	0.574995	0.473838
rgs20	ENSMUSG00000002459	0.000373775	1.56511e-06	8.78997e-05
atp6v1h	ENSMUSG00000033793	0.187802	0.192507	0.163882
oprk1	ENSMUSG00000025905	0.000882888	0.00145119	0.000781843
npbwr1	ENSMUSG00000033774	0.000154235	1.47103e-06	2.50272e-06
rb1cc1	ENSMUSG00000025907	0.564487	0.483092	0.38095
4732440d04rik	ENSMUSG00000090031	0.0805012	0.0746894	0.062491
alkal1	ENSMUSG00000087247	0.000125425	0.000255054	3.28337e-05
st18	ENSMUSG00000033740	0.00010321	0.000237109	0.000120934
pcmtd1	ENSMUSG00000051285	0.406816	0.321034	0.262849
gm26901	ENSMUSG00000097797	0.0200873	0.00810056	0.0068739
gm30414	ENSMUSG00000103067	5.30931e-05	2.58261e-06	5.78954e-07
sntg1	ENSMUSG00000025909	0.0216024	0.0136631	0.0122323
rrs1	ENSMUSG00000061024	0.465967	0.340497	0.295933
adhfe1	ENSMUSG00000025911	0.019037	0.0160592	0.0142453
2610203c22rik	ENSMUSG00000079671	0.00526965	0.00352543	0.00399723
vxn	ENSMUSG00000067879	0.000242427	1.4346e-05	2.35394e-06
mybl1	ENSMUSG00000025912	0.0179394	0.0127207	0.0122605
vcpip1	ENSMUSG00000045210	0.270049	0.186023	0.169798
gm39590	ENSMUSG00000097893	0.0020537	0.00138469	0.00111234
sgk3	ENSMUSG00000025915	0.213356	0.0918135	0.0788686
mcmdc2	ENSMUSG00000046101	0.00774353	0.00471998	0.00357168
snhg6	ENSMUSG00000098234	0.412677	0.231943	0.188284
tcf24	ENSMUSG00000099032	0.00807283	0.00434919	0.00507109
ppp1r42	ENSMUSG00000025916	0.00145845	0.00257598	0.00176499
cops5	ENSMUSG00000025917	0.56856	0.530194	0.46122
cspp1	ENSMUSG00000056763	0.526055	0.431513	0.311988
arfgef1	ENSMUSG00000067851	0.431819	0.344307	0.280738
prex2	ENSMUSG00000048960	0.044455	0.0230872	0.0230515
a830018l16rik	ENSMUSG00000057715	0.00168289	0.00195726	0.000759296
sulf1	ENSMUSG00000016918	0.00906416	0.0137294	0.00734905
slco5a1	ENSMUSG00000025938	0.000805734	0.000426919	0.000577552
prdm14	ENSMUSG00000042414	2.88609e-05	0.000195112	6.13834e-05
ncoa2	ENSMUSG00000005886	0.236267	0.167715	0.14512
gm29570	ENSMUSG00000101476	0.000310444	0.000826851	0.000273576
tram1	ENSMUSG00000025935	0.460917	0.444294	0.380638
lactb2	ENSMUSG00000025937	0.100964	0.0838115	0.0841689
eya1	ENSMUSG00000025932	0.0176107	0.0135342	0.0109363
gm9947	ENSMUSG00000054493	0.00485587	0.00212424	0.000976815
msc	ENSMUSG00000025930	0.0243284	0.010841	0.00935764
trpa1	ENSMUSG00000032769	0.000222692	0.000343031	0.000483769
kcnb2	ENSMUSG00000092083	0.0291304	0.0150178	0.0100096
terf1	ENSMUSG00000025925	0.168625	0.159343	0.134982
sbspon	ENSMUSG00000032719	0.00442572	0.00248908	0.0024711
4930444p10rik	ENSMUSG00000067795	0.00226247	0.00124686	0.000798943
rpl7	ENSMUSG00000043716	19.4313	13.8898	11.8445
rdh10	ENSMUSG00000025921	0.0850435	0.0488954	0.0414531
gm28095	ENSMUSG00000100868	2.17991e-06	0.000436824	0.000297326
stau2	ENSMUSG00000025920	0.13809	0.130274	0.111996
gm7568	ENSMUSG00000089982	2.36063e-07	2.32218e-07	2.24272e-07
ube2w	ENSMUSG00000025939	0.348843	0.374032	0.296741
eloc	ENSMUSG00000079658	1.0028	1.14876	1.02982
d030040b21rik	ENSMUSG00000097744	0.00317449	0.00183306	0.00215213
tmem70	ENSMUSG00000025940	0.193435	0.180213	0.156948
ly96	ENSMUSG00000025779	0.0641868	0.0502832	0.0413303
jph1	ENSMUSG00000042686	0.0305134	0.0461363	0.0394676
gdap1	ENSMUSG00000025777	4.36689e-05	3.45983e-05	9.67027e-05
pi15	ENSMUSG00000067780	0.0729042	0.0361276	0.0319572
gm28154	ENSMUSG00000100053	0.000902488	0.000469609	0.000505595
gm16070	ENSMUSG00000085125	0.00553085	0.00236378	0.00193392
crispld1	ENSMUSG00000025776	0.0609589	0.0288099	0.0284097
gm28756	ENSMUSG00000109887	4.7846e-07	2.90959e-07	2.82051e-07
defb41	ENSMUSG00000067773	5.64644e-06	0.000400864	0.000670411
tfap2b	ENSMUSG00000025927	1.09777e-05	1.35539e-06	2.39013e-06
mcm3	ENSMUSG00000041859	0.211264	0.249494	0.224795
gm28065	ENSMUSG00000102121	3.9911e-07	3.30724e-07	3.63282e-07
6720483e21rik	ENSMUSG00000097934	0.000653009	0.000332865	6.63154e-06
paqr8	ENSMUSG00000025931	0.0702585	0.113067	0.0928613
efhc1	ENSMUSG00000041809	0.0156534	0.00685776	0.00779449
tram2	ENSMUSG00000041779	0.389198	0.372391	0.287005
gm28287	ENSMUSG00000099971	8.9785e-07	4.60738e-05	2.39823e-05
tmem14a	ENSMUSG00000025933	0.0481012	0.0800009	0.0603141
gsta3	ENSMUSG00000025934	0.024182	0.0245955	0.0276236
gm28836	ENSMUSG00000099343	4.02256e-05	1.77717e-06	5.89993e-06
khdc1a	ENSMUSG00000067750	0.00114405	0.000182539	0.00119838
khdc1c	ENSMUSG00000041722	0.00880236	0.000658609	0.00148816
khdc1b	ENSMUSG00000085079	0.00023555	0.0001419	0.0010661
kcnq5	ENSMUSG00000028033	0.114706	0.0467443	0.0347776
rims1	ENSMUSG00000041670	0.0252119	0.0217236	0.0189527
gm27028	ENSMUSG00000097970	0.000111167	3.52761e-06	0.000119498
gm29107	ENSMUSG00000100775	0.00404112	0.00183852	0.00233221
ogfrl1	ENSMUSG00000026158	0.122392	0.128596	0.118147
b3gat2	ENSMUSG00000026156	0.0549556	0.0460847	0.0345239
smap1	ENSMUSG00000026155	0.644784	0.651343	0.552393
sdhaf4	ENSMUSG00000026154	0.513863	0.612223	0.515486
fam135a	ENSMUSG00000026153	0.169433	0.145811	0.112097
col9a1	ENSMUSG00000026147	0.00202887	0.00234723	0.00080573
col19a1	ENSMUSG00000026141	0.00159849	0.00131712	0.000587411
lmbrd1	ENSMUSG00000073725	0.204959	0.202419	0.167028
adgrb3	ENSMUSG00000033569	0.00547152	0.00586943	0.00473818
gm9898	ENSMUSG00000053185	7.05538e-07	5.25369e-07	5.55706e-07
phf3	ENSMUSG00000048874	0.89744	0.728051	0.608763
ptp4a1	ENSMUSG00000026064	0.0560604	0.0428406	0.0371845
ptp4a1_dup1	ENSMUSG00000117310	0.00537162	0.00349165	0.00302949
alyreffm1	ENSMUSG00000086727	0.000377027	0.000425183	0.000416694
khdrbs2	ENSMUSG00000026058	0.0168466	0.00665234	0.00905726
semp2l1	ENSMUSG00000091318	8.33627e-05	2.09546e-05	2.13854e-05
gm37724	ENSMUSG00000102917	8.74118e-07	8.77644e-07	1.72026e-05
prim2	ENSMUSG00000026134	0.106067	0.0839335	0.0701023
rab23	ENSMUSG00000004768	0.103188	0.0762218	0.0675568
bag2	ENSMUSG00000042215	0.260394	0.129913	0.110246
zfp451	ENSMUSG00000042197	0.417056	0.343077	0.274425
bend6	ENSMUSG00000042182	0.000945774	0.000381493	0.000407064
dst	ENSMUSG00000026131	1.19121	0.650894	0.54283
gm26788	ENSMUSG00000096992	0.00216926	0.00281566	0.00224534
gm37958	ENSMUSG00000104397	0.000503053	1.52578e-06	5.12028e-05
gm37233	ENSMUSG00000102336	0.0175008	0.0230079	0.0198295
ccdc115	ENSMUSG00000042111	0.186201	0.162961	0.142117
gm28306	ENSMUSG00000101711	0.00014483	2.5583e-07	6.85048e-05
imp4	ENSMUSG00000026127	0.301195	0.240733	0.195142
ptpn18	ENSMUSG00000026126	0.0652239	0.0420658	0.0440554
gm28417	ENSMUSG00000100280	0.00151128	0.00137591	0.00136006
4930568a12rik	ENSMUSG00000101223	0.000103419	2.29568e-07	2.3484e-07
cfc1	ENSMUSG00000026124	0.000131633	7.16936e-07	5.30613e-07
arhgef4	ENSMUSG00000037509	0.0440705	0.0299094	0.0270041
gm38336	ENSMUSG00000104002	0.00849706	0.0057987	0.00636848
fam168b	ENSMUSG00000037503	0.395152	0.309501	0.27308
plekhb2	ENSMUSG00000026123	0.0167265	0.0193433	0.0170411
1110002o04rik	ENSMUSG00000102531	2.59945e-05	0.000233261	0.000131976
hs6st1	ENSMUSG00000045216	0.0820151	0.0906817	0.075074
gm33280	ENSMUSG00000102202	0.000475682	0.000280769	0.000196684
uggt1	ENSMUSG00000037470	0.314821	0.338499	0.292553
neurl3	ENSMUSG00000047180	0.0125677	0.00663603	0.0076175
arid5a	ENSMUSG00000037447	0.0420658	0.0257946	0.0249913
4930403p22rik	ENSMUSG00000102762	0.0183107	0.00904132	0.00856949
kansl3	ENSMUSG00000010453	0.285523	0.199492	0.159472
fer1l5	ENSMUSG00000037432	3.80005e-06	0.00011351	0.000214944
lman2l	ENSMUSG00000001143	0.115488	0.118406	0.104281
cnnm4	ENSMUSG00000037408	0.0377037	0.0256323	0.0194345
cnnm3	ENSMUSG00000001138	0.145452	0.120347	0.0974248
gm38033	ENSMUSG00000102845	0.000990904	0.00034144	0.00029401
ankrd23	ENSMUSG00000067653	0.0432759	0.026939	0.0240932
ankrd39	ENSMUSG00000079610	0.236196	0.194206	0.168013
sema4c	ENSMUSG00000026121	0.105061	0.112212	0.103508
d430040d24rik	ENSMUSG00000087589	0.0131271	0.0101484	0.00935219
fam178b	ENSMUSG00000046337	0.0613407	0.186725	0.15674
cox5b	ENSMUSG00000061518	1.79529	2.12176	1.81985
actr1b	ENSMUSG00000037351	0.200944	0.185114	0.167254
4933424g06rik	ENSMUSG00000102416	0.00621815	0.00331234	0.0013706
gm33533	ENSMUSG00000104237	1.87353e-06	5.63115e-05	2.2106e-06
zap70	ENSMUSG00000026117	0.000798026	0.000401999	0.000761431
tmem131	ENSMUSG00000026116	0.602926	0.541586	0.451294
gm38115	ENSMUSG00000102930	0.0827668	0.0528435	0.0483176
vwa3b	ENSMUSG00000050122	0.00135876	0.000640562	0.000596104
inpp4a	ENSMUSG00000026113	0.0929233	0.0763706	0.0641009
4930439a04rik	ENSMUSG00000086064	3.70234e-07	3.9496e-05	4.31902e-07
coa5	ENSMUSG00000026112	0.163386	0.155218	0.125767
unc50	ENSMUSG00000026111	0.266292	0.300605	0.247312
mgat4a	ENSMUSG00000026110	0.0187374	0.0295401	0.0294628
cracdl	ENSMUSG00000026090	0.00100034	0.00167086	0.000340887
tsga10	ENSMUSG00000060771	0.0257115	0.0284273	0.0227448
gm26805	ENSMUSG00000097268	0.000523318	0.000118611	0.000108678
lipt1	ENSMUSG00000037216	0.0223737	0.0175328	0.0182903
mitd1	ENSMUSG00000026088	0.105728	0.106278	0.0902583
mrpl30	ENSMUSG00000026087	1.05103	0.925054	0.75595
txndc9	ENSMUSG00000058407	0.765233	0.671143	0.558414
eif5b	ENSMUSG00000026083	0.756045	0.586762	0.502235
rev1	ENSMUSG00000026082	0.178971	0.148535	0.122518
gm37062	ENSMUSG00000103804	2.78928e-05	0.0004168	0.000682492
gm5099	ENSMUSG00000102716	6.65533e-07	6.99033e-05	3.06049e-05
aff3	ENSMUSG00000037138	0.286751	0.171449	0.141608
gm16150	ENSMUSG00000085391	0.00125362	0.0013625	0.00146329
gm16151	ENSMUSG00000085280	3.2057e-05	8.91462e-05	9.46648e-05
gm16152	ENSMUSG00000087131	0.11548	0.0762661	0.0598024
lonrf2	ENSMUSG00000048814	0.00296939	0.0013727	0.00244851
chst10	ENSMUSG00000026080	0.00607365	0.00735361	0.00461197
pdcl3	ENSMUSG00000026078	0.438622	0.43341	0.385663
npas2	ENSMUSG00000026077	0.000775883	0.000349745	0.000845618
rpl31	ENSMUSG00000073702	3.95169	3.07372	2.56865
tbc1d8	ENSMUSG00000003134	0.0666215	0.0409138	0.0308655
cnot11	ENSMUSG00000003135	0.145228	0.117514	0.106619
gm15832	ENSMUSG00000085894	0.00223559	0.00362524	0.00170957
rnf149	ENSMUSG00000048234	0.161496	0.130819	0.108034
creg2	ENSMUSG00000050967	0.0339234	0.00302909	0.0062956
d930019o06rik	ENSMUSG00000097083	0.000528948	5.36066e-05	4.99263e-05
rfx8	ENSMUSG00000057173	0.00167657	0.00111259	0.000574795
gm3646	ENSMUSG00000091937	0.000739646	0.00106166	0.00172429
1700066b17rik	ENSMUSG00000101634	0.00195572	0.0012191	0.00262065
map4k4	ENSMUSG00000026074	2.1229	1.37291	1.1344
il1r2	ENSMUSG00000026073	0.00216184	0.00198057	0.00237902
gm16894	ENSMUSG00000097899	0.000983719	0.00206389	0.00136228
il1r1	ENSMUSG00000026072	0.0595137	0.113207	0.103503
il1rl2	ENSMUSG00000070942	0.0176329	0.00947004	0.00832402
il1rl1	ENSMUSG00000026069	0.000138903	8.40035e-05	0.000199636
il18r1	ENSMUSG00000026070	0.00628139	0.00240185	0.00207276
il18rap	ENSMUSG00000026068	0.000871358	0.00095471	0.00086297
slc9a4	ENSMUSG00000026065	2.30919e-05	2.56269e-06	4.59112e-06
slc9a2	ENSMUSG00000026062	0.00855752	0.0010652	0.00142343
gm37915	ENSMUSG00000103270	3.35508e-06	0.0001835	0.000280812
mfsd9	ENSMUSG00000041945	0.017312	0.0150911	0.0104519
tmem182	ENSMUSG00000079588	0.0306292	0.00815308	0.00679106
gm29260	ENSMUSG00000100832	3.84257e-05	0.00292963	0.00256105
gm28175	ENSMUSG00000101299	0.00171861	0.00905413	0.00627341
pou3f3	ENSMUSG00000045515	1.24317e-05	2.03725e-06	2.62419e-06
mrps9	ENSMUSG00000060679	0.520945	0.554928	0.446009
gpr45	ENSMUSG00000041907	0.00235135	0.00456263	0.00329353
tgfbrap1	ENSMUSG00000070939	0.0857375	0.0695474	0.0707618
8430432a02rik	ENSMUSG00000041878	0.00339128	0.00448603	0.00262793
ai597479	ENSMUSG00000010290	0.11212	0.0809704	0.0702495
fhl2	ENSMUSG00000008136	0.572952	0.292222	0.256544
gm29040	ENSMUSG00000099576	1.47696e-05	5.46144e-05	1.20435e-05
nck2	ENSMUSG00000066877	0.0826095	0.0559882	0.0501001
ecrg4	ENSMUSG00000026051	0.0207087	0.00973337	0.00822345
gm29155	ENSMUSG00000100764	0.000853393	0.000977903	0.000756808
gm29157	ENSMUSG00000100635	1.16855e-06	1.23742e-06	9.00972e-07
gm29156	ENSMUSG00000100480	0.000798171	0.00147284	0.000556611
uxs1	ENSMUSG00000057363	0.154358	0.195272	0.1722
tpp2	ENSMUSG00000041763	0.479311	0.420398	0.319626
mettl21c	ENSMUSG00000047343	0.0104585	0.0132535	0.0145792
ccdc168	ENSMUSG00000091844	0.026516	0.0160372	0.0159723
tex30	ENSMUSG00000026049	0.258464	0.23991	0.21336
poglut2	ENSMUSG00000026047	0.332379	0.33507	0.271204
bivm	ENSMUSG00000041684	0.0945352	0.0897958	0.0678848
ercc5	ENSMUSG00000026048	0.13076	0.117492	0.0999849
mettl21e	ENSMUSG00000046828	0.000387399	2.89882e-06	3.979e-05
gm28893	ENSMUSG00000100769	6.96213e-06	8.79627e-05	0.000169282
gulp1	ENSMUSG00000056870	0.0801358	0.0366856	0.0352916
4930521e06rik	ENSMUSG00000101701	5.16672e-07	4.4754e-07	3.99083e-06
col3a1	ENSMUSG00000026043	2.60229	1.43501	1.22586
col5a2	ENSMUSG00000026042	0.304718	0.169508	0.159661
wdr75	ENSMUSG00000025995	0.247974	0.174319	0.150812
slc40a1	ENSMUSG00000025993	0.255667	0.0970195	0.0834639
dnah7b	ENSMUSG00000041144	0.0288616	0.0138854	0.0105865
dnah7c	ENSMUSG00000101337	0.00570405	0.0143781	0.0151402
slc39a10	ENSMUSG00000025986	0.195607	0.193481	0.17084
gm28151	ENSMUSG00000100213	0.00811688	0.00530162	0.00461862
4933411e06rik	ENSMUSG00000099608	0.000744645	0.000879353	0.00021303
gm28321	ENSMUSG00000100816	9.51535e-07	7.98204e-07	7.46932e-07
tmeff2	ENSMUSG00000026109	0.0579629	0.0354765	0.0361544
gm28322	ENSMUSG00000100671	0.000159219	1.19552e-05	5.88529e-05
gm28320	ENSMUSG00000099924	0.00362966	0.00299506	0.00348211
gm29325	ENSMUSG00000099625	0.00564827	0.005307	0.00346392
9330175m20rik	ENSMUSG00000101799	7.3756e-06	1.06474e-05	5.16711e-05
cavin2	ENSMUSG00000045954	0.406741	0.237017	0.206884
1700072g22rik	ENSMUSG00000101702	3.1281e-06	8.95e-05	0.000510582
nabp1	ENSMUSG00000026107	0.106652	0.0826045	0.0798806
gm17767	ENSMUSG00000099413	3.05258e-06	1.12173e-06	0.000155815
gm28055	ENSMUSG00000101741	4.18892e-05	0.000142495	3.41128e-05
myo1b	ENSMUSG00000018417	0.64374	0.911395	0.75573
gm29453	ENSMUSG00000101724	0.0189689	0.017902	0.0158041
gm28323	ENSMUSG00000100313	0.00429745	0.0069893	0.00392467
stat4	ENSMUSG00000062939	0.000481215	0.000557238	0.000536568
gm31812	ENSMUSG00000109599	0.00442263	0.010227	0.00745834
stat1	ENSMUSG00000026104	0.166573	0.146293	0.131736
gls	ENSMUSG00000026103	2.53662	1.54608	1.299
nab1	ENSMUSG00000002881	0.257805	0.169925	0.156638
nemp2	ENSMUSG00000043015	0.0387581	0.0257267	0.0201671
mfsd6	ENSMUSG00000041439	0.0583598	0.03718	0.0317761
gm29670	ENSMUSG00000100302	0.000210987	2.94217e-06	0.000214115
inpp1	ENSMUSG00000026102	0.074303	0.0457259	0.0396676
hibch	ENSMUSG00000041426	0.185904	0.153555	0.138225
1700019d03rik	ENSMUSG00000043629	0.00366003	0.00243109	0.00218511
1700019a02rik	ENSMUSG00000060715	4.38124e-05	0.000107885	8.46099e-05
pms1	ENSMUSG00000026098	0.026256	0.0254222	0.0199764
gm28777	ENSMUSG00000100763	8.9785e-07	4.60738e-05	2.39823e-05
ormdl1	ENSMUSG00000026097	0.142329	0.181599	0.146395
osgepl1	ENSMUSG00000026096	0.0851587	0.0850792	0.0745382
asnsd1	ENSMUSG00000026095	0.139544	0.10179	0.0958851
dnah7a	ENSMUSG00000096141	0.00793867	0.0113447	0.0137443
stk17b	ENSMUSG00000026094	0.155888	0.154032	0.134324
hecw2	ENSMUSG00000042807	0.111786	0.087931	0.0702423
ccdc150	ENSMUSG00000025983	0.00158931	0.00275437	0.00155251
gtf3c3	ENSMUSG00000041303	0.0948686	0.0929195	0.072127
gm34066	ENSMUSG00000109809	3.19606e-05	1.30796e-06	0.000116121
pgap1	ENSMUSG00000073678	0.0430135	0.0417857	0.037236
ankrd44	ENSMUSG00000052331	0.0410061	0.0269168	0.0222489
4930444a19rik	ENSMUSG00000101674	0.000263833	7.91346e-05	6.00267e-07
sf3b1	ENSMUSG00000025982	2.05993	1.61823	1.4107
coq10b	ENSMUSG00000025981	0.397377	0.283572	0.234007
hspd1	ENSMUSG00000025980	3.35019	2.80401	2.32128
hspe1	ENSMUSG00000073676	3.60207	3.30901	2.74391
mob4	ENSMUSG00000025979	0.68722	0.64065	0.569763
rftn2	ENSMUSG00000025978	0.0353922	0.0229756	0.0200274
gm10561	ENSMUSG00000097649	0.0034724	0.00294373	0.00356989
mars2	ENSMUSG00000046994	0.0436071	0.0183044	0.0167288
boll	ENSMUSG00000025977	0.000136984	1.76973e-06	1.94475e-06
plcl1	ENSMUSG00000038349	0.0314181	0.0130084	0.0144273
9130227l01rik	ENSMUSG00000099950	5.54325e-08	2.52143e-08	2.57922e-08
satb2	ENSMUSG00000038331	0.00558445	0.00387203	0.0027874
9130024f11rik	ENSMUSG00000087022	0.00335909	0.00209544	0.00264082
bc055402	ENSMUSG00000101429	0.000341558	5.702e-05	3.01209e-05
4930558j18rik	ENSMUSG00000097519	0.00207499	0.00102275	0.00133353
1700066m21rik	ENSMUSG00000038323	0.0293375	0.0287501	0.021824
tyw5	ENSMUSG00000048495	0.0456683	0.0454904	0.0346963
maip1	ENSMUSG00000025971	0.269312	0.240664	0.199524
spats2l	ENSMUSG00000038305	0.161044	0.0838344	0.0718337
kctd18	ENSMUSG00000054770	0.0814162	0.0725763	0.0749538
sgo2a	ENSMUSG00000026039	0.0736504	0.0701789	0.0719526
aox1	ENSMUSG00000063558	0.0220805	0.0131434	0.010637
aox3	ENSMUSG00000064294	0.0137473	0.00340471	0.00355794
aox4	ENSMUSG00000038242	0.00248943	0.000974358	0.00193576
gm15759	ENSMUSG00000089822	4.88384e-05	0.000199142	0.000648457
aox2	ENSMUSG00000079554	0.00967118	0.00824794	0.00890467
bzw1	ENSMUSG00000051223	2.58178	2.24453	1.90783
clk1	ENSMUSG00000026034	2.10374	1.33499	1.15198
ppil3	ENSMUSG00000026035	0.317707	0.309664	0.275529
nif3l1	ENSMUSG00000026036	0.0624864	0.0442721	0.0332211
orc2	ENSMUSG00000026037	0.136939	0.119362	0.101578
gm15834	ENSMUSG00000085054	0.0145491	0.00802938	0.0055259
hycc2	ENSMUSG00000038174	0.255462	0.180401	0.150554
ndufb3	ENSMUSG00000026032	0.746873	0.886432	0.749013
flacc1	ENSMUSG00000047528	0.000108264	8.03688e-05	8.45774e-05
cflar	ENSMUSG00000026031	0.506584	0.441871	0.369288
casp8	ENSMUSG00000026029	0.13412	0.152423	0.122706
trak2	ENSMUSG00000026028	0.155881	0.199533	0.154585
stradb	ENSMUSG00000026027	0.178329	0.209383	0.170342
c2cd6	ENSMUSG00000072295	6.29781e-06	0.000606275	0.000661561
gm29018	ENSMUSG00000099752	0.000441357	0.00127391	0.00114319
tmem237	ENSMUSG00000038079	0.253656	0.275181	0.220919
g730003c15rik	ENSMUSG00000097573	0.0124207	0.0134653	0.0123149
mpp4	ENSMUSG00000079550	0.0026671	0.00176211	0.00135319
gm29017	ENSMUSG00000101586	1.34377e-06	3.11467e-07	2.96552e-07
als2	ENSMUSG00000026024	0.0323714	0.028136	0.0194919
cdk15	ENSMUSG00000026023	0.000793193	0.000240874	0.000626855
gm29016	ENSMUSG00000099922	5.54325e-08	2.52143e-08	2.57922e-08
fzd7	ENSMUSG00000041075	0.0990283	0.0590459	0.0557223
gm26813	ENSMUSG00000097819	0.000559789	0.000341647	0.000538425
gm973	ENSMUSG00000047361	0.00300184	0.00394587	0.00341979
gm28411	ENSMUSG00000099811	1.23788e-05	7.84374e-07	6.30251e-07
sumo1	ENSMUSG00000026021	1.10293	1.10626	0.922331
nop58	ENSMUSG00000026020	0.715182	0.460837	0.415921
bmpr2	ENSMUSG00000067336	3.68967	4.55043	3.66781
fam117b	ENSMUSG00000041040	0.328059	0.15146	0.140248
ica1l	ENSMUSG00000026018	0.0364673	0.0144271	0.00914846
wdr12	ENSMUSG00000026019	0.221684	0.143394	0.110399
carf	ENSMUSG00000026017	0.0753313	0.0522204	0.0467359
nbeal1	ENSMUSG00000073664	0.557457	0.483622	0.417876
cyp20a1	ENSMUSG00000049439	0.182942	0.149371	0.143144
abi2	ENSMUSG00000026782	0.235986	0.193258	0.167788
raph1	ENSMUSG00000026014	0.265827	0.254311	0.204022
cd28	ENSMUSG00000026012	0.000228528	0.000123334	0.000222991
ctla4	ENSMUSG00000026011	2.43181e-07	1.7974e-07	1.66441e-07
icos	ENSMUSG00000026009	0.000416253	0.000360007	0.00029807
9530026f06rik	ENSMUSG00000085447	0.000322438	0.000328728	0.000133184
pard3b	ENSMUSG00000052062	0.118582	0.0721465	0.0582005
pard3bos1	ENSMUSG00000085842	0.000786996	0.00112145	0.00188404
pard3bos3	ENSMUSG00000085400	0.000838448	4.3088e-06	3.03341e-05
nrp2	ENSMUSG00000025969	0.324036	0.123444	0.113223
gm29083	ENSMUSG00000100811	5.50979e-06	3.31104e-05	2.41552e-06
gm4208	ENSMUSG00000100426	0.000250291	5.01781e-05	0.000142476
ino80d	ENSMUSG00000040865	0.331428	0.267854	0.217154
ino80dos	ENSMUSG00000084799	0.0226375	0.0288358	0.019081
ndufs1	ENSMUSG00000025968	0.283061	0.320985	0.277174
eef1b2	ENSMUSG00000025967	7.63433	4.54425	3.8122
cmklr2	ENSMUSG00000046856	0.000299223	8.45485e-06	7.85949e-06
zdbf2	ENSMUSG00000027520	0.0872269	0.0360477	0.0278401
adam23	ENSMUSG00000025964	0.102515	0.0455234	0.0451458
fastkd2	ENSMUSG00000025962	0.127341	0.108674	0.108613
4933402d24rik	ENSMUSG00000025961	6.46115e-07	0.000241038	0.000136095
klf7	ENSMUSG00000025959	0.329575	0.231397	0.211058
gm28981	ENSMUSG00000101895	6.6598e-07	0.000233252	3.83045e-05
creb1	ENSMUSG00000025958	0.386614	0.321904	0.234887
mettl21a	ENSMUSG00000025956	0.0632038	0.0658815	0.0547567
gm28982	ENSMUSG00000101832	5.81372e-07	1.91937e-07	1.83437e-07
gm29152	ENSMUSG00000100437	3.59308e-06	0.000175115	1.35408e-05
2810408i11rik	ENSMUSG00000087213	0.0194401	0.0285362	0.0252178
ccnyl1	ENSMUSG00000070871	0.0815336	0.0770542	0.0645081
fzd5	ENSMUSG00000045005	0.0743925	0.0651169	0.0514202
plekhm3	ENSMUSG00000051344	0.0697835	0.0877126	0.0775936
akr1cl	ENSMUSG00000025955	20.5856	20.1467	16.7438
cryge	ENSMUSG00000070870	0.0104306	0.007053	0.00583904
crygd	ENSMUSG00000067299	0.000213153	6.46614e-05	1.58971e-06
crygc	ENSMUSG00000025952	0.00361113	0.0014114	0.000623977
crygb	ENSMUSG00000073658	0.000636795	0.00019626	0.000292077
cryga	ENSMUSG00000044429	0.000139288	1.09478e-05	0.000173032
d630023f18rik	ENSMUSG00000044816	0.0034846	0.00273139	0.00238208
idh1	ENSMUSG00000025950	1.40129	1.83716	1.57772
pikfyve	ENSMUSG00000025949	0.192007	0.167752	0.140408
map2	ENSMUSG00000015222	0.227673	0.146761	0.1244
gm10558	ENSMUSG00000073656	0.000154299	0.000129939	0.000325298
unc80	ENSMUSG00000055567	4.55148e-05	0.000442867	0.000142971
rpe	ENSMUSG00000026005	0.181124	0.214724	0.171698
kansl1l	ENSMUSG00000026004	0.189073	0.173839	0.142612
acadl	ENSMUSG00000026003	0.983233	0.9076	0.760122
myl1	ENSMUSG00000061816	0.00348645	0.00265074	0.00222987
lancl1	ENSMUSG00000026000	0.167009	0.137314	0.109001
cps1	ENSMUSG00000025991	0.0019716	0.000617274	0.000473108
erbb4	ENSMUSG00000062209	0.000180665	0.000344931	0.000122094
gm29113	ENSMUSG00000100354	0.000244889	7.04019e-07	7.10658e-07
gm29114	ENSMUSG00000101156	0.000555781	1.50419e-06	1.3735e-06
ikzf2	ENSMUSG00000025997	0.1032	0.0685615	0.0534988
gm29112	ENSMUSG00000100815	0.000368815	0.00068497	0.000164623
gm28112	ENSMUSG00000099954	0.00529648	0.00390255	0.00530552
spag16	ENSMUSG00000053153	1.73179e-06	0.000368155	1.38761e-06
bard1	ENSMUSG00000026196	0.022336	0.0252969	0.0247985
abca12	ENSMUSG00000050296	0.000463199	0.000584881	0.000503975
atic	ENSMUSG00000026192	0.344686	0.198543	0.168568
fn1	ENSMUSG00000026193	0.455028	0.294621	0.283095
apol7d	ENSMUSG00000073652	0.00748432	0.00711568	0.00518481
gm28818	ENSMUSG00000101211	2.02697e-05	1.40304e-05	1.4839e-05
4933417e11rik	ENSMUSG00000101848	0.000148631	5.74058e-05	5.3416e-05
gm4319	ENSMUSG00000102123	1.13952e-06	7.68427e-07	7.62698e-07
mreg	ENSMUSG00000039395	0.035753	0.00956486	0.00927842
pecr	ENSMUSG00000026189	0.0931109	0.0748083	0.0611479
tmem169	ENSMUSG00000026188	0.000410912	0.00191361	0.000689173
xrcc5	ENSMUSG00000026187	0.123793	0.140702	0.103225
marchf4	ENSMUSG00000039372	0.000165528	5.96255e-05	0.000139192
smarcal1	ENSMUSG00000039354	0.0955986	0.11289	0.0930768
gm39662	ENSMUSG00000110712	1.25104e-05	0.000459565	0.00130722
ankar	ENSMUSG00000039342	0.000218536	3.3869e-07	2.86604e-07
rpl37a	ENSMUSG00000046330	16.5027	12.0761	10.1366
igfbp2	ENSMUSG00000039323	0.319907	0.347492	0.27887
igfbp5	ENSMUSG00000026185	0.456322	0.231777	0.171341
gm29185	ENSMUSG00000101112	0.000576238	0.000286611	0.000125165
c530043a13rik	ENSMUSG00000100444	7.50055e-06	1.77266e-05	1.71175e-05
gm29186	ENSMUSG00000100429	3.38029e-06	9.33725e-05	1.97138e-05
6030407o03rik	ENSMUSG00000101344	7.96679e-06	0.000115996	4.23741e-05
tns1	ENSMUSG00000055322	0.170147	0.0904869	0.0805961
rufy4	ENSMUSG00000061815	0.000599305	0.000950288	0.000312392
cxcr2	ENSMUSG00000026180	0.00848576	0.00718784	0.00753297
arpc2	ENSMUSG00000006304	1.51696	1.35454	1.15002
gpbar1	ENSMUSG00000064272	0.00158275	0.000112832	0.000410682
aamp	ENSMUSG00000006299	0.700818	0.680296	0.584807
gm28364	ENSMUSG00000101503	0.000198982	4.0673e-06	0.000198399
pnkd	ENSMUSG00000026179	0.376546	0.3923	0.340224
tmbim1	ENSMUSG00000006301	0.145942	0.0941801	0.0819885
gm29358	ENSMUSG00000099931	0.00471797	0.00326464	0.00318241
catip	ENSMUSG00000073650	0.0100516	0.00650124	0.00680652
slc11a1	ENSMUSG00000026177	0.00236396	0.00180582	0.00153617
ctdsp1	ENSMUSG00000026176	0.158209	0.108221	0.0983961
vil1	ENSMUSG00000026175	0.000656873	0.0018968	0.00239095
usp37	ENSMUSG00000033364	0.198869	0.194208	0.155402
cnot9	ENSMUSG00000026174	0.101331	0.0812235	0.0885431
plcd4	ENSMUSG00000026173	0.00291323	0.00724097	0.00224109
zfp142	ENSMUSG00000026135	0.0993316	0.0717803	0.056614
bcs1l	ENSMUSG00000026172	0.0769443	0.0652294	0.0641284
rnf25	ENSMUSG00000026171	0.0540396	0.0517518	0.0396899
stk36	ENSMUSG00000033276	0.00850464	0.0100325	0.00740922
ttll4	ENSMUSG00000033257	0.086592	0.0666909	0.0537737
cyp27a1	ENSMUSG00000026170	0.095055	0.0428005	0.0379661
prkag3	ENSMUSG00000006542	0.00185583	0.000985293	0.00036072
wnt6	ENSMUSG00000033227	0.121495	0.0868562	0.0652744
gm29539	ENSMUSG00000099472	0.00093186	0.000357944	0.000120716
wnt10a	ENSMUSG00000026167	0.000208516	0.000390602	0.000444053
fev	ENSMUSG00000055197	2.03827e-06	3.23363e-05	1.2793e-06
cfap65	ENSMUSG00000047021	2.28343e-07	1.13356e-05	5.11728e-07
ihh	ENSMUSG00000006538	0.330902	0.678478	0.612304
nhej1	ENSMUSG00000026162	0.0383611	0.0313368	0.0252928
slc23a3	ENSMUSG00000026205	0.000952874	0.000783067	0.00187928
cnppd1	ENSMUSG00000033159	0.24889	0.151496	0.140654
retreg2	ENSMUSG00000049339	0.210593	0.182862	0.153262
zfand2b	ENSMUSG00000026197	0.121521	0.110468	0.102346
abcb6	ENSMUSG00000026198	0.0484988	0.0337075	0.0287742
atg9a	ENSMUSG00000033124	0.0515649	0.0539831	0.0440654
ankzf1	ENSMUSG00000026199	0.0981432	0.0915306	0.0824976
glb1l	ENSMUSG00000026200	0.0481749	0.037395	0.0300749
stk16	ENSMUSG00000026201	0.288267	0.249687	0.214823
tuba4a	ENSMUSG00000026202	0.0335345	0.0265483	0.0207737
dnajb2	ENSMUSG00000026203	0.124766	0.125263	0.108183
ptprn	ENSMUSG00000026204	0.000379717	0.00083466	0.000587592
gm28294	ENSMUSG00000101840	0.000655682	1.19035e-06	9.09677e-07
resp18	ENSMUSG00000033061	0.000632609	4.64881e-05	4.87249e-05
dnpep	ENSMUSG00000026209	0.416377	0.53392	0.468493
des	ENSMUSG00000026208	0.00859153	0.00723503	0.00882876
speg	ENSMUSG00000026207	0.0316734	0.0187057	0.0128585
gmppa	ENSMUSG00000033021	0.0692781	0.0932833	0.0870526
asic4	ENSMUSG00000033007	0.0113709	0.00893928	0.00589116
chpf	ENSMUSG00000032997	0.118837	0.100366	0.0905914
obsl1	ENSMUSG00000026211	0.373821	0.610648	0.482604
tmem198	ENSMUSG00000051703	0.00870667	0.0149701	0.0123465
inha	ENSMUSG00000032968	12.4425	38.6845	32.6872
stk11ip	ENSMUSG00000026213	0.0442543	0.0384159	0.0362013
slc4a3	ENSMUSG00000006576	0.0686709	0.0928783	0.0809322
gm17751	ENSMUSG00000100553	0.000125614	2.27043e-06	6.85182e-07
gm816	ENSMUSG00000100534	0.000671254	0.000145781	3.44657e-05
epha4	ENSMUSG00000026235	0.0348828	0.0291621	0.0215885
gm28386	ENSMUSG00000101849	0.000546879	0.000582817	0.000698594
pax3	ENSMUSG00000004872	7.90143e-06	0.00110689	0.00274479
sgpp2	ENSMUSG00000032908	0.0719335	0.0305614	0.0330932
gm28410	ENSMUSG00000099561	0.00744259	0.0336557	0.0232968
farsb	ENSMUSG00000026245	0.20153	0.147663	0.130145
mogat1	ENSMUSG00000012187	0.000308544	9.81794e-05	0.000598497
5730419f03rik	ENSMUSG00000099364	8.77953e-05	1.33351e-06	3.97855e-06
acsl3	ENSMUSG00000032883	0.235484	0.292105	0.244845
utp14b	ENSMUSG00000079470	0.164753	0.1484	0.120997
kcne4	ENSMUSG00000047330	0.0132615	0.00740996	0.00990323
gm29187	ENSMUSG00000101324	7.19083e-06	9.44434e-05	8.79169e-07
scg2	ENSMUSG00000050711	0.00311852	0.00350559	0.00303083
ap1s3	ENSMUSG00000054702	0.000754485	0.000690894	0.000443463
wdfy1	ENSMUSG00000073643	0.309183	0.202834	0.177306
mrpl44	ENSMUSG00000026248	0.256175	0.228549	0.199296
serpine2	ENSMUSG00000026249	5.87938	11.5914	9.77001
9830004l10rik	ENSMUSG00000099552	8.98604e-07	1.03289e-06	9.42322e-07
fam124b	ENSMUSG00000043230	0.00152835	0.000715936	0.000811464
cul3	ENSMUSG00000004364	0.693648	0.645467	0.506048
1700016l21rik	ENSMUSG00000101483	0.000381041	1.87452e-06	1.18424e-05
dock10	ENSMUSG00000038608	0.0136865	0.00628259	0.00602402
nyap2	ENSMUSG00000054976	0.00261401	0.000167668	0.000118613
irs1	ENSMUSG00000055980	0.363634	0.423501	0.362071
rhbdd1	ENSMUSG00000026142	0.0441844	0.0482399	0.0405941
gm28940	ENSMUSG00000100786	0.00611708	0.000346966	0.000300238
col4a4	ENSMUSG00000067158	0.328469	0.139375	0.118644
col4a3	ENSMUSG00000079465	0.0381972	0.0154563	0.013034
c430014b12rik	ENSMUSG00000097564	0.00453377	0.00277016	0.00297912
mff	ENSMUSG00000026150	0.805164	0.734105	0.624848
gm28941	ENSMUSG00000101450	0.0231036	0.0110018	0.00784114
tm4sf20	ENSMUSG00000026149	5.33682e-05	0.000360204	0.00520625
gm47791	ENSMUSG00000114299	5.49462e-06	1.70078e-05	0.000634159
agfg1	ENSMUSG00000026159	0.264484	0.258525	0.19858
a030005l19rik	ENSMUSG00000113880	0.000965786	0.00093076	0.00120553
a030014e15rik	ENSMUSG00000113973	5.28734e-06	0.000322266	0.000380602
slc19a3	ENSMUSG00000038496	0.00896329	0.00435686	0.00795154
krtap28-13	ENSMUSG00000101315	0.0020066	0.00429584	0.00168192
daw1	ENSMUSG00000053161	0.000676512	0.00110402	1.05348e-05
sphkap	ENSMUSG00000026163	0.0324019	0.01369	0.0106969
pid1	ENSMUSG00000045658	1.25784	0.527379	0.43558
dner	ENSMUSG00000036766	0.0471159	0.0258423	0.0233349
trip12	ENSMUSG00000026219	0.540025	0.499436	0.448374
fbxo36	ENSMUSG00000073633	0.0653108	0.0750947	0.0540975
slc16a14	ENSMUSG00000026220	0.000131344	0.000137674	0.000100454
sp140l2	ENSMUSG00000052477	0.00186002	0.00182458	0.00123539
sp140l1	ENSMUSG00000089844	0.000572307	0.00104692	0.000856963
gm10553	ENSMUSG00000073631	6.1641e-07	1.19085e-07	2.83847e-05
a530040e14rik	ENSMUSG00000072109	0.000237348	3.81313e-05	9.01541e-05
gm16028	ENSMUSG00000090252	0.000749393	0.000665085	0.00037653
gm16025	ENSMUSG00000089652	0.000266903	1.40567e-05	6.4511e-05
gm16092	ENSMUSG00000089714	5.58122e-05	8.12471e-05	0.000129624
sp110	ENSMUSG00000070034	0.0040459	0.00549527	0.00464649
gm16094	ENSMUSG00000090103	2.99507e-05	1.14325e-05	9.90988e-05
sp140	ENSMUSG00000070031	0.00777104	0.0079229	0.00827411
gm17017	ENSMUSG00000090246	9.73166e-07	8.49611e-07	6.67445e-07
sp100	ENSMUSG00000026222	0.0372099	0.0262872	0.0230759
a630001g21rik	ENSMUSG00000052760	0.00076673	0.00157387	0.00148561
cab39	ENSMUSG00000036707	0.341905	0.280035	0.219402
itm2c	ENSMUSG00000026223	0.958121	0.921492	0.785608
4933407l21rik	ENSMUSG00000026224	0.000110698	0.00020516	0.000206979
gm28884	ENSMUSG00000099767	3.61196e-05	4.12762e-05	6.72782e-07
gpr55	ENSMUSG00000049608	1.64182e-05	0.000162538	0.000192519
gm28100	ENSMUSG00000100108	1.44402e-07	8.91838e-06	2.45965e-07
2810459m11rik	ENSMUSG00000026227	0.000229358	8.32268e-05	0.000169087
psmd1	ENSMUSG00000026229	0.535717	0.614979	0.524481
htr2b	ENSMUSG00000026228	0.004175	0.000935937	0.000684909
armc9	ENSMUSG00000062590	0.0711883	0.0644826	0.0594385
b3gnt7	ENSMUSG00000079445	0.00249208	0.00317085	0.00317836
gm28626	ENSMUSG00000099644	1.06756e-05	5.84306e-05	2.06369e-05
ncl	ENSMUSG00000026234	3.67261	2.38071	2.06734
c130036l24rik	ENSMUSG00000073627	0.0269537	0.0329394	0.0251266
tex44	ENSMUSG00000036574	5.6618e-07	3.4792e-07	3.43144e-07
ptma	ENSMUSG00000026238	19.6082	14.6146	12.64
pde6d	ENSMUSG00000026239	0.24978	0.36182	0.306184
cops7b	ENSMUSG00000026240	0.102499	0.0877267	0.0803492
nppc	ENSMUSG00000026241	0.810306	2.94353	2.49835
dis3l2	ENSMUSG00000053333	0.196431	0.190469	0.15635
gm29055	ENSMUSG00000100768	0.0037119	0.00308186	0.00421758
gm28375	ENSMUSG00000099401	2.24384e-07	6.0085e-05	2.4486e-05
gm29371	ENSMUSG00000101625	0.000124101	6.25178e-05	3.19282e-05
ecel1	ENSMUSG00000026247	0.0003243	0.000323792	0.000111463
chrng	ENSMUSG00000026253	8.28923e-05	0.000891597	0.000757681
eif4e2	ENSMUSG00000026254	0.516729	0.521735	0.44323
efhd1	ENSMUSG00000026255	0.0425078	0.0359401	0.0310365
efhd1os	ENSMUSG00000089821	1.60488e-07	2.4356e-07	1.40742e-07
gigyf2	ENSMUSG00000048000	0.382335	0.340137	0.282607
kcnj13	ENSMUSG00000079436	0.0129779	0.012345	0.00712559
snorc	ENSMUSG00000026258	3.26243e-05	4.83504e-05	4.16321e-05
ngef	ENSMUSG00000026259	0.00696504	0.00630523	0.00540182
neu2	ENSMUSG00000079434	1.56209e-06	1.37524e-06	1.23306e-05
inpp5d	ENSMUSG00000026288	0.01227	0.0128827	0.0100965
atg16l1	ENSMUSG00000026289	0.13046	0.114976	0.0962782
sag	ENSMUSG00000056055	0.0132492	0.015407	0.0103417
dgkd	ENSMUSG00000070738	0.12824	0.110935	0.0969897
gm19582	ENSMUSG00000101942	1.58431e-06	4.29789e-05	6.1763e-07
usp40	ENSMUSG00000005501	0.217615	0.190225	0.154415
gm20528	ENSMUSG00000092220	5.04109e-06	1.86386e-06	1.65704e-06
ugt1a8	ENSMUSG00000089675	0.000434051	0.000212054	7.27953e-06
ugt1a7c	ENSMUSG00000090124	0.00471787	0.00187641	0.00194044
ugt1a6b	ENSMUSG00000090145	0.00117274	0.00114682	0.000304157
ugt1a6a	ENSMUSG00000054545	0.00547004	0.000697846	0.000672674
ugt1a5	ENSMUSG00000089943	0.000372822	0.00012227	0.000257944
ugt1a2	ENSMUSG00000090171	5.61717e-06	0.000173139	5.17744e-06
dnajb3	ENSMUSG00000081984	0.0249411	0.0171469	0.0141142
ugt1a1	ENSMUSG00000089960	2.28883e-06	7.13944e-05	1.46757e-06
mroh2a	ENSMUSG00000079429	0.00248481	0.00178202	0.00139963
hjurp	ENSMUSG00000044783	0.294771	0.261564	0.218283
gm19589	ENSMUSG00000100798	0.000100311	0.00010303	4.0573e-06
gm29336	ENSMUSG00000100367	0.00020372	0.000140577	0.000152328
arl4c	ENSMUSG00000049866	0.194691	0.105548	0.0903655
platr5	ENSMUSG00000097398	5.43099e-05	4.42664e-05	1.02568e-06
1700067g17rik	ENSMUSG00000099378	5.20733e-05	3.2333e-06	0.000132741
sh3bp4	ENSMUSG00000036206	0.0798458	0.0420609	0.0360469
gm28342	ENSMUSG00000101288	0.000208786	0.000327557	0.00024663
c030007h22rik	ENSMUSG00000099938	1.15211e-06	9.48023e-07	6.12108e-06
agap1	ENSMUSG00000055013	0.267734	0.22607	0.194217
gm28499	ENSMUSG00000101662	0.00126724	0.000462524	0.00556456
4933400f21rik	ENSMUSG00000102009	0.000525298	2.59829e-05	3.94928e-05
gbx2	ENSMUSG00000034486	1.03122e-05	9.78884e-06	9.26975e-06
loc102637806	ENSMUSG00000092627	0.000679239	0.000136852	0.000123022
asb18	ENSMUSG00000067081	0.000564784	0.00010326	0.000218869
iqca1	ENSMUSG00000026301	0.000281791	0.000124071	0.000233786
4930434b07rik	ENSMUSG00000100850	6.05971e-05	9.28682e-05	5.71213e-05
ackr3	ENSMUSG00000044337	0.078844	0.0348125	0.0325474
gm28721	ENSMUSG00000101951	8.57082e-05	4.97625e-05	1.83383e-05
gm28723	ENSMUSG00000101028	0.000685258	1.98964e-05	0.000711872
gm28722	ENSMUSG00000101997	0.00515259	0.0137771	0.0102759
cops8	ENSMUSG00000034432	0.546583	0.581029	0.495258
gm9991	ENSMUSG00000056128	7.60984e-07	5.44876e-07	3.50322e-05
col6a3	ENSMUSG00000048126	0.731789	0.346099	0.293528
mlph	ENSMUSG00000026303	0.00653036	0.00485585	0.0040318
prlh	ENSMUSG00000090550	7.39645e-06	0.000183354	0.000306755
rab17	ENSMUSG00000026304	0.000392711	0.000601352	0.000297705
lrrfip1	ENSMUSG00000026305	0.0980059	0.0698388	0.0559603
rbm44	ENSMUSG00000070732	0.000759045	0.000366792	0.000595388
ramp1	ENSMUSG00000034353	0.0480349	0.0576672	0.0461027
ube2f	ENSMUSG00000034343	0.277617	0.356402	0.29281
scly	ENSMUSG00000026307	0.0287459	0.0218553	0.0165781
gm17090	ENSMUSG00000090322	1.3513e-05	0.000105552	0.000316459
espnl	ENSMUSG00000049515	0.000154749	0.000274676	6.89718e-05
klhl30	ENSMUSG00000026308	0.000324855	5.08838e-05	0.000108083
erfe	ENSMUSG00000047443	0.00306223	0.000467733	0.00144733
ilkap	ENSMUSG00000026309	0.757157	0.558318	0.46552
hes6	ENSMUSG00000067071	0.12533	0.0980052	0.0893775
per2	ENSMUSG00000055866	0.0228796	0.0148126	0.0145899
gm28382	ENSMUSG00000100151	9.09378e-05	0.000732633	0.000391295
traf3ip1	ENSMUSG00000034292	0.0674963	0.0706568	0.0639429
asb1	ENSMUSG00000026311	0.0402306	0.0371642	0.0314229
gm29100	ENSMUSG00000100980	3.88238e-06	7.69016e-05	0.000204733
twist2	ENSMUSG00000007805	0.0264153	0.0203405	0.0210833
gm29101	ENSMUSG00000101414	0.000409297	0.000413391	0.000538025
hdac4	ENSMUSG00000026313	0.487522	0.240159	0.202244
ndufa10	ENSMUSG00000026260	0.747341	0.742281	0.632459
or9s14	ENSMUSG00000063583	8.40393e-05	1.04837e-06	1.45619e-05
cops9	ENSMUSG00000073616	1.07172	1.33648	1.11575
otos	ENSMUSG00000044055	3.55925e-06	0.000521089	0.000120844
gm29481	ENSMUSG00000100781	1.82394e-06	1.10696e-05	1.10519e-06
gpc1	ENSMUSG00000034220	0.0495966	0.0563489	0.0489355
gm29480	ENSMUSG00000101995	0.000455173	0.000149578	0.000161536
ankmy1	ENSMUSG00000034212	0.00164438	0.00136123	0.00112589
dusp28	ENSMUSG00000047067	0.0279853	0.028101	0.0214946
5033417f24rik	ENSMUSG00000097251	0.00543345	0.00159091	0.000933459
rnpepl1	ENSMUSG00000026269	0.137408	0.110595	0.100792
9430060i03rik	ENSMUSG00000100632	0.0277782	0.0247511	0.0248526
capn10	ENSMUSG00000026270	0.148354	0.139921	0.124346
gpr35	ENSMUSG00000026271	0.00906826	0.0019899	0.00208246
aqp12	ENSMUSG00000045091	0.00166252	0.00139548	0.00130294
kif1a	ENSMUSG00000014602	0.00327922	0.00654325	0.00538757
gm28086	ENSMUSG00000101378	0.000344597	0.000231913	0.000152328
mab21l4	ENSMUSG00000034159	1.14072e-06	0.000130884	2.16414e-05
crocc2	ENSMUSG00000084989	0.000355137	4.45292e-05	3.07364e-05
sned1	ENSMUSG00000047793	0.17639	0.0938399	0.077832
mterf4	ENSMUSG00000026273	0.134591	0.114029	0.0963661
gm28535	ENSMUSG00000101172	0.0067428	0.00568489	0.00683941
pask	ENSMUSG00000026274	0.0266879	0.0150138	0.0134144
ppp1r7	ENSMUSG00000026275	0.335027	0.320841	0.266972
ano7	ENSMUSG00000034107	2.36009e-05	4.39553e-05	9.18607e-05
hdlbp	ENSMUSG00000034088	1.75387	1.63679	1.36427
septin2	ENSMUSG00000026276	0.128885	0.0897604	0.0697146
farp2	ENSMUSG00000034066	0.0464731	0.04522	0.0364244
stk25	ENSMUSG00000026277	0.487968	0.4567	0.414589
gm28536	ENSMUSG00000100927	0.00045122	9.88523e-05	4.75431e-05
bok	ENSMUSG00000026278	0.351093	0.310242	0.283368
thap4	ENSMUSG00000026279	0.128276	0.108461	0.0945375
gm10550	ENSMUSG00000101952	0.000179536	0.00396413	0.000906816
atg4b	ENSMUSG00000026280	0.201191	0.182642	0.14535
dtymk	ENSMUSG00000026281	1.25724	1.30491	1.11617
ing5	ENSMUSG00000026283	0.201151	0.197406	0.159666
d2hgdh	ENSMUSG00000073609	0.047891	0.0645714	0.054131
gal3st2	ENSMUSG00000094651	2.39154e-05	4.82143e-07	6.31479e-07
gal3st2b	ENSMUSG00000093805	8.98601e-06	1.05979e-06	1.13381e-05
gal3st2c	ENSMUSG00000073608	0.00073238	0.000359882	0.000282465
neu4	ENSMUSG00000034000	0.000288894	7.90833e-07	7.90006e-07
pdcd1	ENSMUSG00000026285	0.000214875	0.000193662	0.000134843
fam174a	ENSMUSG00000051185	0.306282	0.347067	0.29762
st8sia4	ENSMUSG00000040710	0.0180862	0.0115446	0.0120611
slco4c1	ENSMUSG00000040693	8.60159e-05	0.00015332	0.000592081
panct2	ENSMUSG00000097814	0.00209843	0.00149516	0.000629508
gm28901	ENSMUSG00000100454	0.000426057	8.11214e-05	8.81756e-06
macir	ENSMUSG00000044768	0.262597	0.180493	0.147148
ppip5k2	ENSMUSG00000040648	0.275184	0.203038	0.157267
gin1	ENSMUSG00000026333	0.0773293	0.0856888	0.0713894
pam	ENSMUSG00000026335	0.320326	0.197427	0.167839
b230216n24rik	ENSMUSG00000089706	0.0157997	0.0185803	0.0127719
1810006j02rik	ENSMUSG00000100182	0.000266589	0.000543323	0.000177475
gm7967	ENSMUSG00000100009	0.00137637	0.00039697	0.000764091
cntnap5b	ENSMUSG00000067028	6.45974e-05	0.000151814	0.00020168
gm28187	ENSMUSG00000099375	0.0111591	0.0252804	0.0234594
cdh20	ENSMUSG00000050840	0.000161906	3.60493e-06	4.96784e-06
rnf152	ENSMUSG00000047496	0.015767	0.00862921	0.0102267
gm17634	ENSMUSG00000097482	1.42271e-06	4.16205e-06	2.07294e-05
gm28403	ENSMUSG00000101214	6.90562e-05	1.39943e-05	3.03157e-06
pign	ENSMUSG00000056536	0.130824	0.156121	0.120764
gm28404	ENSMUSG00000100672	0.00840147	0.00315143	0.00251452
relch	ENSMUSG00000026319	0.198764	0.160436	0.130004
tnfrsf11a	ENSMUSG00000026321	0.00556826	0.00460885	0.00406579
gm7160	ENSMUSG00000099843	0.0145511	0.0133162	0.00869808
zcchc2	ENSMUSG00000038866	0.0754361	0.0526403	0.0521672
gm20753	ENSMUSG00000101583	0.00038722	0.000108469	0.000213701
phlpp1	ENSMUSG00000044340	0.0608905	0.0474721	0.0425259
a530053m12rik	ENSMUSG00000100247	8.73759e-06	0.000151045	0.00017009
bcl2	ENSMUSG00000057329	0.262973	0.164795	0.131885
d630008o14rik	ENSMUSG00000054006	5.93045e-05	4.73616e-05	6.01879e-05
kdsr	ENSMUSG00000009905	0.276805	0.260519	0.213598
vps4b	ENSMUSG00000009907	0.452586	0.462009	0.39555
serpinb5	ENSMUSG00000067006	0.000997161	0.000472204	9.49469e-05
serpinb11	ENSMUSG00000026327	3.02065e-05	2.65381e-05	3.30658e-05
serpinb8	ENSMUSG00000026315	0.00149342	0.00135106	0.00135532
gm15389	ENSMUSG00000086161	9.02007e-08	7.92692e-08	1.0165e-07
cdh7	ENSMUSG00000026312	1.00791e-05	3.22502e-07	1.44781e-06
cdh19	ENSMUSG00000047216	1.91469e-05	0.000218724	1.17212e-05
dsel	ENSMUSG00000038702	0.291641	0.378208	0.321829
9330185c12rik	ENSMUSG00000097648	0.000104939	0.000230901	0.000138545
cntnap5a	ENSMUSG00000070695	0.000173071	0.000664367	0.000183156
gm29106	ENSMUSG00000102030	0.000213484	1.26e-06	4.12106e-05
tsn	ENSMUSG00000026374	1.27508	1.29156	1.06417
nifk	ENSMUSG00000026377	0.382934	0.249717	0.233935
clasp1	ENSMUSG00000064302	0.293113	0.259071	0.209652
2900060b14rik	ENSMUSG00000107722	0.107449	0.0824458	0.0864602
tfcp2l1	ENSMUSG00000026380	0.0180698	0.0176978	0.0142746
gli2	ENSMUSG00000048402	0.0353288	0.0190818	0.014238
gm26831	ENSMUSG00000097408	0.000132998	0.000198203	0.000313444
gm29456	ENSMUSG00000099860	7.70785e-05	0.00367401	0.00196409
gm29455	ENSMUSG00000101179	0.000226205	0.0011081	0.000554501
inhbb	ENSMUSG00000037035	0.83074	6.18786	5.27181
ralb	ENSMUSG00000004451	0.351943	0.621529	0.560428
gm27184	ENSMUSG00000098447	0.00342492	0.00389396	0.00416154
tmem185b	ENSMUSG00000098923	0.064877	0.0789566	0.062613
3830432h09rik	ENSMUSG00000101731	0.000353876	0.000801272	0.000638488
epb41l5	ENSMUSG00000026383	0.182591	0.218289	0.186316
ptpn4	ENSMUSG00000026384	0.157992	0.1595	0.134799
tmem177	ENSMUSG00000036975	0.0223863	0.0207407	0.0215076
cfap221	ENSMUSG00000036962	3.06588e-06	1.93668e-06	8.2161e-05
sctr	ENSMUSG00000026387	8.2015e-05	0.000277026	0.000150887
tmem37	ENSMUSG00000050777	0.0544259	0.0344808	0.027545
dbi	ENSMUSG00000026385	3.10358	6.17107	5.17693
3110009e18rik	ENSMUSG00000026388	0.110444	0.135335	0.112659
steap3	ENSMUSG00000026389	0.0939197	0.0394344	0.0335635
marco	ENSMUSG00000026390	0.00156819	0.00170008	0.00135582
celrr	ENSMUSG00000097881	1.45115e-06	5.29117e-07	4.88112e-07
insig2	ENSMUSG00000003721	0.305926	0.31498	0.260619
2210011k15rik	ENSMUSG00000101791	7.10625e-07	8.60593e-07	8.00309e-05
ccdc93	ENSMUSG00000026339	0.0691283	0.063939	0.0495332
gm15392	ENSMUSG00000085857	3.19811e-05	0.000113392	2.41196e-05
htr5b	ENSMUSG00000050534	9.61686e-05	7.6706e-05	0.000192363
ddx18	ENSMUSG00000001674	0.33103	0.265979	0.216043
gm28590	ENSMUSG00000099960	9.12315e-07	7.30699e-07	5.68013e-06
dpp10	ENSMUSG00000036815	0.0187835	0.0274683	0.0234763
actr3	ENSMUSG00000026341	1.02516	0.999518	0.859354
slc35f5	ENSMUSG00000026342	0.0970722	0.100395	0.0945205
gpr39	ENSMUSG00000026343	0.000238417	0.00402016	0.00293165
lypd1	ENSMUSG00000026344	5.25319e-05	0.000152422	0.000310452
nckap5	ENSMUSG00000049690	0.039559	0.0634074	0.0557882
mgat5	ENSMUSG00000036155	0.130669	0.171634	0.141145
tmem163	ENSMUSG00000026347	0.00041861	0.00045752	0.000281909
acmsd	ENSMUSG00000026348	0.000334267	1.8343e-05	2.45108e-06
2900009j06rik	ENSMUSG00000102014	0.0277654	0.0111324	0.016893
ccnt2	ENSMUSG00000026349	0.884781	0.70591	0.575787
map3k19	ENSMUSG00000051590	0.00448644	0.00258197	0.00170434
rab3gap1	ENSMUSG00000036104	0.328402	0.261836	0.234538
zranb3	ENSMUSG00000036086	0.140288	0.0689285	0.0715623
gm28800	ENSMUSG00000099760	0.00398305	0.0012191	0.00252204
r3hdm1	ENSMUSG00000056211	1.9555	1.22419	0.996866
ubxn4	ENSMUSG00000026353	0.751535	0.719204	0.597896
lct	ENSMUSG00000026354	1.72911e-06	1.44153e-06	1.37066e-06
mcm6	ENSMUSG00000026355	0.253688	0.163995	0.152711
dars1	ENSMUSG00000026356	0.281968	0.266025	0.227134
cxcr4	ENSMUSG00000045382	0.0204067	0.0180513	0.0125193
thsd7b	ENSMUSG00000042581	0.00163277	0.000706213	0.000501014
gm16081	ENSMUSG00000086633	1.7792e-07	1.44589e-07	1.52429e-07
cd55b	ENSMUSG00000026401	0.00067015	0.000304491	0.000230229
cd55os	ENSMUSG00000087691	7.28124e-07	0.000173757	5.2397e-07
gm15675	ENSMUSG00000086825	0.00451615	0.00345585	0.00302987
cd55	ENSMUSG00000026399	0.0954428	0.222548	0.1756
gm16083	ENSMUSG00000085526	0.00109391	0.00246782	0.00239443
zp3r	ENSMUSG00000042554	1.72908e-05	1.04572e-06	4.4575e-07
c4bp	ENSMUSG00000026405	0.00103517	6.72162e-05	5.51936e-06
pfkfb2	ENSMUSG00000026409	0.0254362	0.0235013	0.0259822
yod1	ENSMUSG00000046404	0.0963821	0.115685	0.0899987
aa986860	ENSMUSG00000042510	0.00948571	0.0099741	0.0113127
gm28857	ENSMUSG00000099556	5.90395e-07	5.48615e-07	2.39018e-06
gm28856	ENSMUSG00000100106	0.000246198	3.9228e-05	1.7855e-05
fcmr	ENSMUSG00000042474	0.000523095	0.000113282	6.67487e-05
il20	ENSMUSG00000026416	0.0010983	2.36839e-06	2.31679e-06
il19	ENSMUSG00000016524	2.13037e-05	1.58239e-05	2.42383e-05
il10	ENSMUSG00000016529	0.00137647	0.000333608	0.000352658
mapkapk2	ENSMUSG00000016528	0.313541	0.245365	0.193184
dyrk3	ENSMUSG00000016526	0.039482	0.026516	0.0196188
eif2d	ENSMUSG00000026427	0.103944	0.117382	0.106102
rassf5	ENSMUSG00000026430	0.0746192	0.0258366	0.0226344
ikbke	ENSMUSG00000042349	0.0205895	0.00838471	0.00838253
gm28914	ENSMUSG00000102027	0.0002071	1.53635e-06	1.09836e-06
gm28913	ENSMUSG00000102055	0.000466296	1.33794e-05	0.000117196
srgap2	ENSMUSG00000026425	0.269823	0.154573	0.128503
gm29488	ENSMUSG00000101778	0.0233638	0.00984966	0.00839334
fam72a	ENSMUSG00000055184	0.0315178	0.0104996	0.0107955
ctse	ENSMUSG00000004552	0.00406483	0.00173763	0.00212474
rab7b	ENSMUSG00000052688	0.0211234	0.0128427	0.00986644
slc26a9	ENSMUSG00000042268	0.000103945	0.000161345	3.28885e-06
pm20d1	ENSMUSG00000042251	0.00576557	0.00836514	0.00716199
slc41a1	ENSMUSG00000013275	0.256245	0.23192	0.184276
rab29	ENSMUSG00000026433	0.0250392	0.0291614	0.0186609
nucks1	ENSMUSG00000026434	0.989085	0.981384	0.858677
slc45a3	ENSMUSG00000026435	0.0365604	0.0269685	0.0227094
elk4	ENSMUSG00000026436	0.27918	0.231482	0.201373
mfsd4a	ENSMUSG00000059149	0.0358002	0.0362387	0.0375084
cdk18	ENSMUSG00000026437	0.00451526	0.00448786	0.00369114
gm29629	ENSMUSG00000099874	9.36111e-06	1.96409e-06	8.24851e-05
lemd1	ENSMUSG00000079330	1.30195e-06	1.65712e-05	1.23621e-06
gm29695	ENSMUSG00000118219	6.51178e-06	3.0535e-05	9.5954e-05
klhdc8a	ENSMUSG00000042115	0.00111153	0.000860911	0.00114363
nuak2	ENSMUSG00000009772	0.0027505	0.00250949	0.00162051
f730311o21rik	ENSMUSG00000100658	5.80938e-06	4.47688e-06	3.45317e-06
tmcc2	ENSMUSG00000042066	0.0189655	0.0182268	0.0167175
dstyk	ENSMUSG00000042046	0.176635	0.149811	0.115497
6030442k20rik	ENSMUSG00000097760	0.0205233	0.0261565	0.0162625
rbbp5	ENSMUSG00000026439	0.071143	0.0746364	0.0581095
tmem81	ENSMUSG00000048174	0.00610768	0.00524253	0.00407147
cntn2	ENSMUSG00000053024	0.000229115	0.000431261	0.00110817
nfasc	ENSMUSG00000026442	0.00255628	0.000896071	0.00164781
lrrn2	ENSMUSG00000026443	0.169387	0.198157	0.151275
mdm4	ENSMUSG00000054387	0.556512	0.45882	0.381745
pik3c2b	ENSMUSG00000026447	0.0231784	0.0154805	0.0115668
gm28609	ENSMUSG00000101102	5.57616e-05	8.3615e-07	9.01073e-07
ppp1r15b	ENSMUSG00000046062	0.195033	0.153846	0.133864
plekha6	ENSMUSG00000041757	0.00680687	0.00171825	0.00256537
gm19461	ENSMUSG00000101693	0.00180741	0.00110608	0.000311501
kiss1	ENSMUSG00000115958	7.26572e-07	3.48737e-07	1.00221e-05
kiss1_dup1	ENSMUSG00000116158	4.83667e-07	4.30326e-07	4.66317e-07
ren1	ENSMUSG00000070645	0.0805477	0.0651155	0.0738992
etnk2	ENSMUSG00000070644	0.0794654	0.043537	0.0434631
sox13	ENSMUSG00000070643	0.0500847	0.0307868	0.0294773
snrpe	ENSMUSG00000090553	3.40226	3.03361	2.58393
zc3h11a	ENSMUSG00000102976	0.092422	0.0551618	0.0399907
zbed6	ENSMUSG00000094410	0.0603479	0.0383015	0.0297079
lax1	ENSMUSG00000051998	0.00443086	0.000991457	0.00184446
atp2b4	ENSMUSG00000026463	0.184372	0.0866671	0.0840814
optc	ENSMUSG00000010311	0.00295857	0.00201139	0.00221795
gm15851	ENSMUSG00000090208	1.74898e-06	1.34238e-06	0.00055797
prelp	ENSMUSG00000041577	0.00890032	0.00584257	0.00421683
fmod	ENSMUSG00000041559	0.0127934	0.0075983	0.00480347
btg2	ENSMUSG00000020423	4.52644	2.37115	2.05211
chit1	ENSMUSG00000026450	0.000171186	0.000277542	0.000110899
chi3l1	ENSMUSG00000064246	0.0019497	0.0011331	0.00126049
mybph	ENSMUSG00000042451	1.92161e-06	0.000205258	3.44835e-06
adora1	ENSMUSG00000042429	0.00169608	0.00476347	0.00207937
ppfia4	ENSMUSG00000026458	0.00296259	0.00213034	0.00253522
tmem183a	ENSMUSG00000042305	0.224022	0.184502	0.160717
cyb5r1	ENSMUSG00000026456	0.132454	0.11146	0.100119
adipor1	ENSMUSG00000026457	0.60672	0.552218	0.474645
platr1	ENSMUSG00000101061	0.00384813	0.00282475	0.00109444
klhl12	ENSMUSG00000026455	0.0905436	0.10689	0.087981
rabif	ENSMUSG00000042229	0.0702191	0.0723695	0.0638754
kdm5b	ENSMUSG00000042207	0.690086	0.582438	0.476881
syt2	ENSMUSG00000026452	0.000891826	0.000677664	0.00117461
ppp1r12b	ENSMUSG00000073557	0.182352	0.0999183	0.0921818
gm28892	ENSMUSG00000101168	0.000102762	0.000101795	0.00015088
ube2t	ENSMUSG00000026429	0.0608552	0.0634729	0.0636326
lgr6	ENSMUSG00000042793	0.0266802	0.0160495	0.0110516
gm10535	ENSMUSG00000097988	1.29551e-06	1.32653e-06	1.17423e-06
ptpn7	ENSMUSG00000031506	0.00102641	0.00141798	0.000762274
arl8a	ENSMUSG00000026426	0.277726	0.246844	0.210204
gm15445	ENSMUSG00000085311	0.0108929	0.00836215	0.0083591
gpr37l1	ENSMUSG00000026424	0.000153182	0.000222633	0.000288112
gm26642	ENSMUSG00000097680	7.36242e-06	4.01034e-05	6.06018e-05
elf3	ENSMUSG00000003051	0.00374573	0.00159787	0.00344993
rnpep	ENSMUSG00000041926	0.169311	0.100187	0.0821136
timm17a	ENSMUSG00000062580	0.617755	0.648916	0.567296
lmod1	ENSMUSG00000048096	0.0327963	0.0167177	0.014932
shisa4	ENSMUSG00000041889	0.0579184	0.0599209	0.0432066
ipo9	ENSMUSG00000041879	0.187284	0.170001	0.142392
gm28277	ENSMUSG00000100620	0.00126473	0.00112504	0.000868046
nav1	ENSMUSG00000009418	0.190157	0.150598	0.131983
gm4793	ENSMUSG00000054412	0.000613814	0.000631706	0.00059399
csrp1	ENSMUSG00000026421	0.35798	0.17298	0.165162
phlda3	ENSMUSG00000041801	0.106127	0.0687659	0.0588246
tnni1	ENSMUSG00000026418	0.00637423	0.00480877	0.0021042
lad1	ENSMUSG00000041782	5.63772e-06	0.000161096	0.000109686
tnnt2	ENSMUSG00000026414	0.0446696	0.0259106	0.0177308
igfn1	ENSMUSG00000051985	2.55749e-05	0.000386113	9.0975e-05
tmem9	ENSMUSG00000026411	0.501672	0.542891	0.451157
cacna1s	ENSMUSG00000026407	0.00464429	0.00370248	0.00356428
kif21b	ENSMUSG00000041642	0.0146126	0.00635684	0.00809481
mroh3	ENSMUSG00000087230	4.10289e-07	3.11405e-07	0.000133902
inava	ENSMUSG00000041605	1.16691e-05	8.95494e-05	0.000245496
gm26781	ENSMUSG00000097433	0.000368062	0.000455164	0.000207013
camsap2	ENSMUSG00000041570	0.143527	0.123594	0.0954837
9230116n13rik	ENSMUSG00000097403	0.0183238	0.0157847	0.0125776
ddx59	ENSMUSG00000026404	0.0203769	0.0203371	0.0167008
kif14	ENSMUSG00000041498	0.0191881	0.0200804	0.0204723
platr23	ENSMUSG00000097229	0.000325591	0.000188614	0.000326308
zfp281	ENSMUSG00000041483	0.182296	0.160142	0.136088
gm19705	ENSMUSG00000097113	0.00822125	0.00246817	0.00322741
platr22	ENSMUSG00000097448	0.00272914	0.0201002	0.0155126
nr5a2	ENSMUSG00000026398	3.01226	4.49079	3.73597
gm26936	ENSMUSG00000098145	2.97932e-05	6.24212e-05	6.07645e-05
mir181a-1hg	ENSMUSG00000098206	0.0199133	0.0068995	0.00489346
ptprc	ENSMUSG00000026395	0.0299217	0.0187067	0.0198009
atp6v1g3	ENSMUSG00000026394	0.000681939	0.000216504	9.53992e-05
nek7	ENSMUSG00000026393	0.383347	0.311753	0.264618
lhx9	ENSMUSG00000019230	0.0518663	0.0337622	0.0237551
2310009b15rik	ENSMUSG00000079283	0.369498	0.436072	0.368826
1700019p21rik	ENSMUSG00000099808	8.67238e-05	2.85219e-05	2.92623e-05
dennd1b	ENSMUSG00000056268	0.26709	0.277077	0.225637
4930596i21rik	ENSMUSG00000104900	0.000365002	1.6214e-05	0.000354478
crb1	ENSMUSG00000063681	0.0597987	0.020694	0.0228435
zbtb41	ENSMUSG00000033964	0.225699	0.187529	0.151622
aspm	ENSMUSG00000033952	0.145837	0.137517	0.12592
cfhr4	ENSMUSG00000070594	0.0017987	0.00205781	0.000447878
cfhr2	ENSMUSG00000033898	0.0023315	0.000763829	0.000533479
cfh	ENSMUSG00000026365	4.7486	1.74556	1.4325
kcnt2	ENSMUSG00000052726	0.241086	0.119963	0.108384
4930590l20rik	ENSMUSG00000102368	0.000505668	6.21832e-06	7.99082e-05
cdc73	ENSMUSG00000026361	0.725562	0.541805	0.43492
b3galt2	ENSMUSG00000033849	0.0273692	0.0172818	0.0127478
glrx2	ENSMUSG00000018196	0.555406	0.505905	0.427581
ro60	ENSMUSG00000018199	0.229263	0.196651	0.174242
uchl5	ENSMUSG00000018189	0.14733	0.124776	0.113104
gm29170	ENSMUSG00000100455	0.0548233	0.0473477	0.0392938
rgs2	ENSMUSG00000026360	2.56052	1.20514	1.07552
rgs13	ENSMUSG00000051079	0.568489	0.3897	0.31706
rgs1	ENSMUSG00000026358	0.0193375	0.0175764	0.0161494
rgs18	ENSMUSG00000026357	0.00103349	0.000971927	0.000697651
brinp3	ENSMUSG00000035131	0.000238033	0.000158421	0.000269601
a230059l01rik	ENSMUSG00000087627	2.38035e-07	2.43671e-07	1.90691e-07
pla2g4a	ENSMUSG00000056220	0.217198	0.323803	0.252814
ptgs2os	ENSMUSG00000097028	0.000131138	5.73446e-05	2.91447e-05
ptgs2	ENSMUSG00000032487	0.00918915	0.00570793	0.00288847
ptgs2os2	ENSMUSG00000097754	0.000635128	0.000507714	0.000700025
2310030a07rik	ENSMUSG00000099447	1.8698e-06	0.000561706	0.00018738
odr4	ENSMUSG00000006010	0.266031	0.261778	0.222518
tpr	ENSMUSG00000006005	1.18589	1.04408	0.897269
prg4	ENSMUSG00000006014	0.0213979	0.0108314	0.00679442
hmcn1	ENSMUSG00000066842	0.0412376	0.0182075	0.0195454
gm20631	ENSMUSG00000093650	0.000178631	1.25324e-06	0.000101756
gm10138	ENSMUSG00000100954	0.268214	0.205344	0.169822
ivns1abp	ENSMUSG00000023150	4.04417	2.15894	1.74373
swt1	ENSMUSG00000052748	0.431752	0.347734	0.285193
trmt1l	ENSMUSG00000053286	0.192094	0.19369	0.178874
rnf2	ENSMUSG00000026484	0.234326	0.210806	0.173694
niban1	ENSMUSG00000026483	0.0365158	0.0254791	0.0216275
2810414n06rik	ENSMUSG00000100594	0.00106764	0.00541685	0.00372887
edem3	ENSMUSG00000043019	0.147097	0.162809	0.129664
1700025g04rik	ENSMUSG00000032666	0.115324	0.0877135	0.0772318
tsen15	ENSMUSG00000014980	0.314291	0.331696	0.271867
colgalt2	ENSMUSG00000032649	0.0493054	0.0171198	0.0122419
rgl1	ENSMUSG00000026482	0.0587376	0.0274607	0.0266462
gm15479	ENSMUSG00000086145	0.000272225	4.66583e-06	2.25398e-05
arpc5	ENSMUSG00000008475	1.02523	1.00529	0.871742
ncf2	ENSMUSG00000026480	0.00902199	0.00665079	0.00711497
smg7	ENSMUSG00000042772	0.185049	0.165121	0.135463
gm28791	ENSMUSG00000100394	0.0547315	0.0353305	0.0362572
nmnat2	ENSMUSG00000042751	0.000751746	0.000724164	0.00103466
lamc2	ENSMUSG00000026479	0.000114347	0.000173489	0.000312476
lamc1	ENSMUSG00000026478	0.329689	0.295772	0.247395
gm46246	ENSMUSG00000073538	0.00248879	0.000553961	0.000858065
shcbp1l	ENSMUSG00000042708	0.000416552	0.000215274	0.000177733
dhx9	ENSMUSG00000042699	0.869648	0.714287	0.621266
npl	ENSMUSG00000042684	0.00867239	0.00954211	0.0072507
rgs16	ENSMUSG00000026475	0.0159266	0.0119039	0.0103688
c230024c17rik	ENSMUSG00000099568	0.00428133	0.00493696	0.00431862
rnasel	ENSMUSG00000066800	0.138932	0.101262	0.0831468
gm28512	ENSMUSG00000100183	0.00127162	0.000929638	0.000198165
rgsl1	ENSMUSG00000042641	0.000113594	0.000276986	9.85042e-05
teddm2	ENSMUSG00000045968	0.0184243	0.00811545	0.00851484
teddm1b	ENSMUSG00000043282	0.000742794	0.000410334	0.000517618
glul	ENSMUSG00000026473	1.30317	0.682248	0.594951
a830008e24rik	ENSMUSG00000100627	0.00272517	0.000852497	0.00116733
cacna1e	ENSMUSG00000004110	0.00236269	0.000779722	0.000827426
gm9530	ENSMUSG00000096950	0.0093641	0.00364934	0.00493891
ier5	ENSMUSG00000056708	0.455848	0.257007	0.22398
mr1	ENSMUSG00000026471	0.0893987	0.0631728	0.0539874
stx6	ENSMUSG00000026470	0.284174	0.246016	0.211377
bc034090	ENSMUSG00000033722	0.0289042	0.0245334	0.0219471
xpr1	ENSMUSG00000026469	0.23614	0.197781	0.168075
gm5532	ENSMUSG00000073535	0.0234922	0.00821305	0.00870306
acbd6	ENSMUSG00000033701	0.676133	0.720358	0.614091
lhx4	ENSMUSG00000026468	0.00100427	0.0025033	0.000786304
qsox1	ENSMUSG00000033684	0.443119	0.630392	0.534025
cep350	ENSMUSG00000033671	0.210856	0.177503	0.154344
tor1aip1	ENSMUSG00000026466	0.465704	0.50821	0.41304
tor1aip2	ENSMUSG00000050565	0.444305	0.516248	0.423624
fam163a	ENSMUSG00000015484	0.00326616	0.00445664	0.0054443
tdrd5	ENSMUSG00000060985	0.947055	0.581431	0.470467
4930518j20rik	ENSMUSG00000103705	1.23963e-06	0.000230394	0.000673515
nphs2	ENSMUSG00000026602	0.00671237	0.00332592	0.00330342
axdnd1	ENSMUSG00000026601	0.0404006	0.0622443	0.0500301
rpl35rt	ENSMUSG00000078193	0.216514	0.160365	0.12599
soat1	ENSMUSG00000026600	3.63726	5.71862	4.6523
abl2	ENSMUSG00000026596	0.138428	0.107626	0.0945278
tor3a	ENSMUSG00000060519	0.0500152	0.0384871	0.0293161
fam20b	ENSMUSG00000033557	0.169928	0.193485	0.151171
ralgps2	ENSMUSG00000026594	0.493511	0.419445	0.34881
angptl1	ENSMUSG00000033544	0.0679412	0.0641902	0.0513768
4930439d14rik	ENSMUSG00000101905	0.00199466	0.0022442	0.00135272
gm28694	ENSMUSG00000101768	0.000305722	0.000163835	9.68418e-05
tex35	ENSMUSG00000026592	0.00277552	8.29115e-05	0.000448816
rasal2	ENSMUSG00000070565	0.0975919	0.104595	0.0965055
cryzl2	ENSMUSG00000033488	0.180199	0.186931	0.178151
sec16b	ENSMUSG00000026589	0.0117798	0.00465971	0.00569376
brinp2	ENSMUSG00000004031	0.00183163	0.0204436	0.0232413
astn1	ENSMUSG00000026587	0.00393964	0.0321529	0.0307743
gm37679	ENSMUSG00000103971	5.90485e-07	6.19435e-06	4.76289e-05
pappa2	ENSMUSG00000073530	2.98526e-05	7.10794e-05	2.79621e-05
4930562f17rik	ENSMUSG00000104014	0.000339067	1.06772e-05	1.24148e-05
cop1	ENSMUSG00000040782	0.647509	0.405567	0.340841
tnr	ENSMUSG00000015829	0.000966769	0.000355969	0.000561902
gm38039	ENSMUSG00000103719	4.64747e-07	3.74629e-07	0.000173432
4930523c07rik	ENSMUSG00000090394	0.0985648	0.0363789	0.0311063
4930562f07rik	ENSMUSG00000026729	0.00099878	0.000169668	0.000262159
tnn	ENSMUSG00000026725	3.8978e-05	9.34355e-05	3.55106e-05
mrps14	ENSMUSG00000058267	0.815147	0.893016	0.764069
cacybp	ENSMUSG00000014226	0.778114	0.788007	0.655762
rabgap1l	ENSMUSG00000026721	0.357304	0.220135	0.184381
gm36975	ENSMUSG00000104302	0.000376533	0.000440291	0.000300751
gm37529	ENSMUSG00000103693	0.0401333	0.025953	0.0183532
gpr52	ENSMUSG00000118401	0.00180755	0.00212339	0.00188179
gm37328	ENSMUSG00000103200	0.000772893	0.000586154	0.00119019
gm37083	ENSMUSG00000102852	7.39385e-05	2.0161e-05	5.75636e-07
rc3h1	ENSMUSG00000040423	0.485805	0.320397	0.263573
serpinc1	ENSMUSG00000026715	0.0177278	0.0123515	0.0107593
zbtb37	ENSMUSG00000043467	0.146415	0.146972	0.11047
gm37362	ENSMUSG00000104016	3.43281e-06	0.000291655	0.000609971
gas5	ENSMUSG00000053332	5.75431	3.12678	2.66434
dars2	ENSMUSG00000026709	0.0572022	0.0418392	0.038687
gm37634	ENSMUSG00000102864	0.00163778	0.00346535	0.00401363
cenpl	ENSMUSG00000026708	0.0389064	0.0315532	0.0293702
klhl20	ENSMUSG00000026705	0.0832762	0.0779197	0.0741954
ankrd45	ENSMUSG00000044835	0.000999484	0.000727529	0.00078017
prdx6	ENSMUSG00000026701	1.95662	1.63375	1.39592
tnfsf4	ENSMUSG00000026700	4.74819e-07	7.01549e-05	5.18789e-07
tnfsf18	ENSMUSG00000066755	0.000511786	0.000600478	0.000542402
fasl	ENSMUSG00000000817	0.00017788	0.000142868	0.000189055
suco	ENSMUSG00000040297	0.228776	0.275739	0.222988
4930558k02rik	ENSMUSG00000086277	0.000366415	0.000908611	0.000328631
pigc	ENSMUSG00000026698	0.146109	0.131767	0.103367
gm38304	ENSMUSG00000103393	0.000129849	0.000305349	0.000206556
dnm3	ENSMUSG00000040265	0.115933	0.0650205	0.0575008
2810442n19rik	ENSMUSG00000090260	0.000376956	0.00088883	0.000307345
dnm3os	ENSMUSG00000078190	0.104573	0.0406784	0.0424245
mettl13	ENSMUSG00000026694	0.0949295	0.0524894	0.0454402
vamp4	ENSMUSG00000026696	0.284044	0.251023	0.189186
myoc	ENSMUSG00000026697	0.000473129	1.93817e-05	0.000193833
myocos	ENSMUSG00000091060	7.49494e-07	0.000285436	0.000272056
prrc2c	ENSMUSG00000040225	1.76659	1.37301	1.13788
fmo4	ENSMUSG00000026692	0.000461282	0.000139064	4.03233e-05
fmo1	ENSMUSG00000040181	0.0160825	0.0104221	0.009838
fmo2	ENSMUSG00000040170	0.0146741	0.0038442	0.00230898
fmo3	ENSMUSG00000026691	0.000438341	1.19677e-06	1.05829e-06
prrx1	ENSMUSG00000026586	0.127148	0.0611841	0.0583344
gorab	ENSMUSG00000040124	0.0888519	0.0858703	0.074064
ntmt2	ENSMUSG00000040113	3.65225e-06	0.000200676	8.46244e-05
kifap3	ENSMUSG00000026585	0.238121	0.193465	0.164263
scyl3	ENSMUSG00000026584	0.0664527	0.0637654	0.0538302
firrm	ENSMUSG00000041406	0.0289656	0.0284865	0.0231942
mettl18	ENSMUSG00000041396	0.0215309	0.0221181	0.0191198
sele	ENSMUSG00000026582	0.0104469	0.00284782	0.0040584
sell	ENSMUSG00000026581	0.003024	0.00173845	0.00201365
selp	ENSMUSG00000026580	0.0019152	0.000566199	0.00149665
gm16548	ENSMUSG00000086593	0.000689162	0.000242378	4.60775e-05
f5	ENSMUSG00000026579	0.00572971	0.00170982	0.00123321
slc19a2	ENSMUSG00000040918	0.0706599	0.0396415	0.0296325
ccdc181	ENSMUSG00000026578	0.0330662	0.0345923	0.0251658
blzf1	ENSMUSG00000026577	0.0596048	0.0874048	0.0689167
nme7	ENSMUSG00000026575	0.139925	0.1262	0.122326
atp1b1	ENSMUSG00000026576	0.352687	0.234926	0.204156
gm32391	ENSMUSG00000104011	0.000486429	2.04903e-06	1.75706e-06
dpt	ENSMUSG00000026574	0.00197303	0.00055601	0.000561347
xcl1	ENSMUSG00000026573	0.00155726	0.00151839	0.00155782
sft2d2	ENSMUSG00000040848	0.179955	0.142695	0.126408
tiprl	ENSMUSG00000040843	0.366498	0.345481	0.294883
gm38190	ENSMUSG00000102302	0.0545994	0.0330023	0.0303609
gpr161	ENSMUSG00000040836	0.0272661	0.0166195	0.0130446
dcaf6	ENSMUSG00000026571	0.0981806	0.0835456	0.0676618
gm37864	ENSMUSG00000102401	0.00394143	0.00488708	0.00533893
mpc2	ENSMUSG00000026568	0.613753	0.662697	0.570541
adcy10	ENSMUSG00000026567	0.00092725	0.000672968	0.000687766
gm38325	ENSMUSG00000103583	0.000173483	0.00010819	0.000201582
mpzl1	ENSMUSG00000026566	0.630269	0.554065	0.463072
rcsd1	ENSMUSG00000040723	0.08364	0.0440686	0.0442086
creg1	ENSMUSG00000040713	0.765662	0.618959	0.529263
gm16565	ENSMUSG00000089829	0.00267538	0.000288683	0.0005542
cd247	ENSMUSG00000005763	0.00388259	0.00200641	0.0021188
gm37469	ENSMUSG00000102154	0.000378601	0.000387715	0.000777776
pou2f1	ENSMUSG00000026565	0.193596	0.133728	0.124551
styxl2	ENSMUSG00000026564	2.16172e-05	0.000177148	0.000229588
gpa33	ENSMUSG00000000544	4.50278e-06	5.31196e-06	5.81657e-06
mael	ENSMUSG00000040629	0.000117943	5.77224e-06	0.000272814
ildr2	ENSMUSG00000040612	0.00963192	0.00777803	0.00369304
5330438i03rik	ENSMUSG00000091393	3.91544e-07	3.53301e-07	3.63223e-07
gm15853	ENSMUSG00000103400	0.0161953	0.0106931	0.00750801
tada1	ENSMUSG00000026563	0.120502	0.0886442	0.0815682
pogk	ENSMUSG00000040596	0.182027	0.106259	0.0921214
gm16701	ENSMUSG00000102548	0.000327562	7.08254e-05	3.74116e-05
fam78b	ENSMUSG00000060568	0.0028936	0.0022559	0.00204568
uck2	ENSMUSG00000026558	0.155995	0.188742	0.162869
gm37982	ENSMUSG00000103139	1.31011e-06	9.7768e-06	0.000174311
gm2453	ENSMUSG00000102909	3.3782e-06	0.000348357	0.000153067
tmco1	ENSMUSG00000052428	1.1654	1.09441	0.935626
aldh9a1	ENSMUSG00000026687	0.181452	0.175972	0.152826
mgst3	ENSMUSG00000026688	0.774658	0.542101	0.463967
lrrc52	ENSMUSG00000040485	1.56239e-05	1.36301e-06	1.30395e-06
rxrg	ENSMUSG00000015843	6.12283e-05	9.16633e-07	5.57763e-07
lmx1a	ENSMUSG00000026686	0.00045097	0.00353835	0.00244087
gm20711	ENSMUSG00000093538	4.93674e-06	0.000561441	2.34654e-05
pbx1	ENSMUSG00000052534	2.11692	1.3922	1.19092
nuf2	ENSMUSG00000026683	0.043702	0.0607314	0.0460442
rgs5	ENSMUSG00000026678	0.103518	0.119972	0.1147
rgs4	ENSMUSG00000038530	0.0207148	0.0184176	0.017671
ccdc190	ENSMUSG00000070532	0.0001616	0.0014244	0.000505103
gm15852	ENSMUSG00000089990	0.00179647	0.00201598	0.000910408
hsd17b7	ENSMUSG00000026675	0.174593	0.189584	0.158928
3110045c21rik	ENSMUSG00000097503	0.00871954	0.0150778	0.0105805
ddr2	ENSMUSG00000026674	0.161369	0.0670036	0.0665196
uap1	ENSMUSG00000026670	0.194564	0.203487	0.179869
gm37748	ENSMUSG00000104266	0.000955322	0.00146198	0.00119419
gm37502	ENSMUSG00000103908	4.60414e-07	0.000120732	7.8269e-06
uhmk1	ENSMUSG00000026667	0.102033	0.0699579	0.0611163
4930500m09rik	ENSMUSG00000044306	0.000495246	0.00137813	0.00121852
sh2d1b1	ENSMUSG00000102418	0.000800626	0.000791942	0.000835934
gm7694	ENSMUSG00000102752	0.0277144	0.0222793	0.0165422
nos1ap	ENSMUSG00000038473	0.114287	0.0850313	0.0695975
spata46	ENSMUSG00000042800	0.00116949	0.000131562	2.858e-05
olfml2b	ENSMUSG00000038463	0.0274493	0.0294777	0.0313544
atf6	ENSMUSG00000026663	0.161812	0.148335	0.14034
gm9929	ENSMUSG00000053925	0.00616969	0.00546944	0.00389738
dusp12	ENSMUSG00000026659	0.222431	0.183136	0.140073
gm26620	ENSMUSG00000096968	0.00548323	0.0036166	0.00328283
fcrlb	ENSMUSG00000070524	1.94262e-06	5.91178e-07	5.40844e-07
fcrla	ENSMUSG00000038421	0.000216456	0.000167905	0.000289718
fcgr2b	ENSMUSG00000026656	0.0309707	0.0113238	0.0110367
fcgr4	ENSMUSG00000059089	0.00188692	0.00182265	0.00156882
fcgr3	ENSMUSG00000059498	0.0197727	0.0138972	0.0131256
cfap126	ENSMUSG00000026649	0.0201483	0.0229689	0.0135981
sdhc	ENSMUSG00000058076	0.579929	0.54785	0.459903
mpz	ENSMUSG00000056569	0.000272379	0.000385433	0.000571867
pcp4l1	ENSMUSG00000038370	0.215739	0.0972185	0.0840229
nr1i3	ENSMUSG00000005677	0.00201936	0.00191252	0.00205839
tomm40l	ENSMUSG00000005674	0.0760592	0.0726537	0.0617173
apoa2	ENSMUSG00000005681	0.00656758	0.00810636	0.00689608
fcer1g	ENSMUSG00000058715	0.189471	0.171817	0.163349
ndufs2	ENSMUSG00000013593	1.2068	1.2291	1.04688
adamts4	ENSMUSG00000006403	0.03649	0.017393	0.022708
b4galt3	ENSMUSG00000052423	0.166344	0.193075	0.166493
ppox	ENSMUSG00000062729	0.0996403	0.090707	0.0765265
usp21	ENSMUSG00000053483	0.117508	0.1045	0.0837313
ufc1	ENSMUSG00000062963	0.552503	0.592282	0.490207
gm20045	ENSMUSG00000103983	0.0641327	0.0618205	0.0448986
dedd	ENSMUSG00000013973	0.134761	0.103431	0.0834176
nit1	ENSMUSG00000013997	0.238641	0.248548	0.211745
pfdn2	ENSMUSG00000006412	1.36613	1.31598	1.10313
klhdc9	ENSMUSG00000045259	0.00839945	0.0117589	0.00587074
nectin4	ENSMUSG00000006411	0.000460537	0.000893058	0.00059053
arhgap30	ENSMUSG00000048865	0.00376494	0.00307104	0.00355425
usf1	ENSMUSG00000026641	0.180269	0.173534	0.137585
tstd1	ENSMUSG00000103711	0.000833656	0.00148922	0.000246263
f11r	ENSMUSG00000038235	0.647979	0.478123	0.373463
b930036n10rik	ENSMUSG00000091993	0.0478882	0.0494094	0.0379042
alyref2	ENSMUSG00000060244	0.0637772	0.0674276	0.0613746
cd244a	ENSMUSG00000004709	0.00117215	0.000844067	0.00063306
ly9	ENSMUSG00000004707	0.00346304	0.000896173	0.000871195
slamf7	ENSMUSG00000038179	0.000405257	0.000381467	0.000315812
gm37787	ENSMUSG00000103219	2.01581e-05	6.45004e-07	2.89562e-06
cd48	ENSMUSG00000015355	0.00764215	0.00552873	0.00625051
slamf1	ENSMUSG00000015316	0.0137735	0.00560018	0.00735431
cd84	ENSMUSG00000038147	0.00244245	0.00210686	0.00212348
gm10521	ENSMUSG00000073492	0.000101	0.000305507	0.000156478
gm37065	ENSMUSG00000104413	0.000120001	0.00016969	0.00019449
slamf6	ENSMUSG00000015314	0.000446011	0.000379963	0.000368139
vangl2	ENSMUSG00000026556	0.114907	0.115812	0.105518
ncstn	ENSMUSG00000003458	0.302556	0.383567	0.304416
copa	ENSMUSG00000026553	0.766836	0.704621	0.634194
gm37756	ENSMUSG00000103380	0.00237238	0.00333018	0.00215465
pex19	ENSMUSG00000003464	0.290097	0.326276	0.265622
dcaf8	ENSMUSG00000026554	0.988825	0.820681	0.672088
pea15a	ENSMUSG00000013698	0.0705893	0.0624173	0.0539677
casq1	ENSMUSG00000007122	0.00113472	0.000148979	0.000119788
gm17224	ENSMUSG00000092085	0.000758867	0.000404094	0.00024211
atp1a4	ENSMUSG00000007107	7.85242e-05	1.95241e-05	8.31223e-05
igsf8	ENSMUSG00000038034	0.27698	0.277917	0.234963
atp1a2	ENSMUSG00000007097	0.0621195	0.0305289	0.0236776
kcnj9	ENSMUSG00000038026	0.00104778	0.000953764	0.000480086
kcnj10	ENSMUSG00000044708	5.34735e-05	1.73601e-06	1.52415e-06
pigm	ENSMUSG00000050229	0.132615	0.121891	0.105479
slamf9	ENSMUSG00000026548	0.00278854	0.00215472	0.00252067
igsf9	ENSMUSG00000037995	0.0119828	0.00549045	0.00714154
tagln2	ENSMUSG00000026547	0.499859	0.35686	0.3463
cfap45	ENSMUSG00000026546	0.0040285	0.00330213	0.00304939
4933439k11rik	ENSMUSG00000085184	0.0014654	0.00181541	0.00147429
vsig8	ENSMUSG00000049598	0.000180911	0.000202085	0.000467413
slamf8	ENSMUSG00000053318	0.000514335	0.000639195	0.000487381
fcrl6	ENSMUSG00000070504	8.60005e-05	5.96321e-05	2.82682e-05
dusp23	ENSMUSG00000026544	0.0749944	0.0861161	0.0709146
crp	ENSMUSG00000037942	2.72907e-05	1.96996e-05	3.34147e-05
ackr1	ENSMUSG00000037872	0.00142876	0.00193499	0.00200296
cadm3	ENSMUSG00000005338	0.00232301	0.00294995	0.00277961
aim2	ENSMUSG00000037860	0.00233317	0.00102955	0.000987844
ifi206	ENSMUSG00000037849	8.73244e-05	0.000134511	0.000453373
ifi214	ENSMUSG00000070501	3.16713e-05	0.000290764	0.000178155
ifi213	ENSMUSG00000073491	0.00360354	0.000754371	0.00103936
ifi209	ENSMUSG00000043263	0.00207066	0.00174946	0.0016432
ifi208	ENSMUSG00000066677	0.00082	0.000379234	0.000468149
ifi207	ENSMUSG00000073490	0.00961904	0.00663035	0.00694111
ifi204	ENSMUSG00000073489	0.0161928	0.0193064	0.0146361
mndal	ENSMUSG00000090272	0.0625249	0.0516337	0.046509
ifi211	ENSMUSG00000026536	0.00672674	0.00345025	0.00351328
ifi203	ENSMUSG00000039997	0.0571254	0.0452905	0.0466202
ifi202b	ENSMUSG00000026535	0.00339094	0.000772044	0.000572038
ifi205	ENSMUSG00000054203	0.00195045	0.000851428	0.00164368
or10aa1	ENSMUSG00000045381	1.04093e-06	7.3674e-07	7.77492e-07
or10aa3	ENSMUSG00000047048	1.64504e-07	1.36707e-07	1.24198e-07
spta1	ENSMUSG00000026532	3.24352e-07	7.61131e-06	2.78121e-07
fmn2	ENSMUSG00000028354	0.0191805	0.0483052	0.0463525
grem2	ENSMUSG00000050069	0.316647	0.502045	0.428779
rgs7	ENSMUSG00000026527	0.00757544	0.00558047	0.00479297
fh1	ENSMUSG00000026526	0.250029	0.241014	0.198732
kmo	ENSMUSG00000039783	0.000336056	0.000115259	8.52498e-05
opn3	ENSMUSG00000026525	0.0311851	0.0154887	0.0176089
chml	ENSMUSG00000078185	0.0760838	0.0515982	0.0380394
wdr64	ENSMUSG00000026523	4.33576e-07	4.38924e-07	1.66648e-05
exo1	ENSMUSG00000039748	0.0624441	0.043503	0.0329616
becn2	ENSMUSG00000104158	0.000249425	0.000190101	0.000102933
pld5	ENSMUSG00000055214	0.00462529	0.00287871	0.00356974
rbm8a2	ENSMUSG00000078184	0.00245865	0.00459617	0.00148015
cep170	ENSMUSG00000057335	0.191528	0.163157	0.134036
sdccag8	ENSMUSG00000026504	0.0433708	0.0365345	0.0348892
gm15423	ENSMUSG00000087082	8.71853e-06	7.21221e-06	7.59749e-05
akt3	ENSMUSG00000019699	0.144104	0.0741635	0.0681633
gm26801	ENSMUSG00000097892	0.00314316	0.000188684	0.000343593
zbtb18	ENSMUSG00000063659	0.0991589	0.0887403	0.0796581
gm37306	ENSMUSG00000103043	0.000221476	1.83191e-05	3.08404e-05
spmip3	ENSMUSG00000015962	0.00260548	8.12809e-06	8.12326e-06
adss2	ENSMUSG00000015961	0.405406	0.312851	0.255905
catspere1	ENSMUSG00000102483	0.000772448	0.00109456	0.000786551
catspere2	ENSMUSG00000091476	0.0168655	0.00895388	0.00582441
desi2	ENSMUSG00000026502	0.311704	0.266723	0.232849
4930527j03rik	ENSMUSG00000070489	0.000101606	1.59814e-05	1.36187e-05
b230369f24rik	ENSMUSG00000086350	0.044649	0.0347516	0.0272992
cox20	ENSMUSG00000026500	0.200659	0.291594	0.218022
hnrnpu	ENSMUSG00000039630	3.37039	2.82495	2.34242
efcab2	ENSMUSG00000026495	0.0474341	0.0382789	0.0323689
kif26b	ENSMUSG00000026494	0.0143482	0.0110346	0.0117326
gm16564	ENSMUSG00000089713	0.000396242	8.06884e-06	0.000189386
smyd3	ENSMUSG00000055067	0.0820334	0.0455392	0.0365916
tfb2m	ENSMUSG00000026492	0.252092	0.196841	0.173499
cnst	ENSMUSG00000038949	0.148818	0.0743399	0.0560458
sccpdh	ENSMUSG00000038936	0.264165	0.232037	0.196542
kif28	ENSMUSG00000087236	0.000364019	0.000940528	0.000796276
ahctf1	ENSMUSG00000026491	0.366654	0.273847	0.207442
gm10518	ENSMUSG00000073486	3.48324e-05	0.000241442	0.000298974
cdc42bpa	ENSMUSG00000026490	0.292636	0.251735	0.206762
coq8a	ENSMUSG00000026489	0.269252	0.131028	0.0971735
gm37336	ENSMUSG00000104520	0.0023343	0.00053431	0.000132988
psen2	ENSMUSG00000010609	0.491549	0.387622	0.286694
gm31728	ENSMUSG00000102923	2.41023e-06	1.90763e-06	1.59595e-06
itpkb	ENSMUSG00000038855	0.235517	0.195852	0.163274
stum	ENSMUSG00000053963	0.000426907	0.000515045	0.000626004
parp1	ENSMUSG00000026496	0.566298	0.540724	0.445704
lin9	ENSMUSG00000058729	0.0918915	0.0793415	0.064119
mixl1	ENSMUSG00000026497	0.000188664	1.49837e-05	0.000213322
acbd3	ENSMUSG00000026499	0.436319	0.468163	0.381265
gm37768	ENSMUSG00000103649	0.00422978	0.00288554	0.00349665
gm38293	ENSMUSG00000103156	6.55882e-06	0.000685335	0.000329362
h3f3a	ENSMUSG00000060743	10.6722	11.4279	9.61595
h3f3aos	ENSMUSG00000073485	0.0105381	0.0111448	0.0102056
sde2	ENSMUSG00000038806	0.268059	0.194516	0.165594
lefty2	ENSMUSG00000066652	0.000693919	0.00034281	9.1714e-05
pycr2	ENSMUSG00000026520	0.23885	0.213855	0.196129
lefty1	ENSMUSG00000038793	0.0129255	0.026989	0.0202511
tmem63a	ENSMUSG00000026519	0.0534531	0.0478408	0.0401589
2210411m09rik	ENSMUSG00000085563	1.865e-05	0.000584977	0.000164067
ephx1	ENSMUSG00000038776	0.223495	0.12141	0.11539
gm37406	ENSMUSG00000103328	3.19204e-06	1.59633e-06	9.95559e-06
nvl	ENSMUSG00000026516	0.262195	0.218245	0.171713
cnih4	ENSMUSG00000062169	0.861041	0.707045	0.628325
wdr26	ENSMUSG00000038733	0.739718	0.596682	0.512094
a430110l20rik	ENSMUSG00000054135	0.00639885	0.00912628	0.00567095
cnih3	ENSMUSG00000026514	0.00010923	0.000251375	0.000115104
ccdc121rt1	ENSMUSG00000050625	0.00358189	0.00448215	0.00384633
dnah14	ENSMUSG00000047369	0.000597689	0.000887298	0.00038549
lbr	ENSMUSG00000004880	0.157041	0.1433	0.130367
gm5533	ENSMUSG00000056699	6.55231e-05	0.000647197	2.44688e-06
enah	ENSMUSG00000022995	1.04874	1.04677	0.878506
srp9	ENSMUSG00000026511	1.3719	1.54261	1.29847
vmn1r1	ENSMUSG00000091013	0.000638851	4.93639e-06	2.76495e-06
degs1	ENSMUSG00000038633	0.448726	0.378313	0.328852
1700047m11rik	ENSMUSG00000100147	3.14456e-05	0.000228547	0.000131331
fbxo28	ENSMUSG00000047539	0.181402	0.183689	0.157886
trp53bp2	ENSMUSG00000026510	0.120081	0.103095	0.0757856
capn2	ENSMUSG00000026509	0.163439	0.155455	0.123156
gm37885	ENSMUSG00000102234	2.11052e-06	1.11997e-06	4.97613e-05
capn8	ENSMUSG00000038599	8.05774e-05	8.18102e-07	6.28684e-07
ccdc185	ENSMUSG00000043429	0.000180104	4.08306e-07	1.41733e-05
susd4	ENSMUSG00000038576	0.0621058	0.0324587	0.0251724
tlr5	ENSMUSG00000079164	0.000668366	0.00157482	0.000879156
disp1	ENSMUSG00000030768	0.0634972	0.0418517	0.0357633
brox	ENSMUSG00000046836	0.240691	0.216596	0.165209
aida	ENSMUSG00000042901	0.213744	0.163114	0.150671
mia3	ENSMUSG00000056050	0.498011	0.516562	0.425414
taf1a	ENSMUSG00000072258	0.0568703	0.0389374	0.032406
gm37986	ENSMUSG00000104212	0.00190294	0.00399326	0.00157105
hhipl2	ENSMUSG00000053461	0.000781959	3.88436e-06	5.08191e-06
a430073i11rik	ENSMUSG00000104022	0.00019799	0.00266757	0.00113246
dusp10	ENSMUSG00000039384	0.0701474	0.0422631	0.0408594
1700056e22rik	ENSMUSG00000044854	0.0201132	0.0100313	0.00920381
gm37800	ENSMUSG00000103308	5.54325e-08	2.52143e-08	2.57922e-08
hlx	ENSMUSG00000039377	0.0100359	0.00932186	0.00737798
gm34342	ENSMUSG00000102158	0.000640829	0.000396873	0.000447222
mtarc1	ENSMUSG00000026621	0.00476814	0.00104279	0.000652818
mtarc2	ENSMUSG00000073481	2.68987	1.20004	1.03686
c130074g19rik	ENSMUSG00000039349	0.368073	0.15159	0.133581
mark1	ENSMUSG00000026620	0.39639	0.413557	0.315048
gm38251	ENSMUSG00000102784	0.00667215	0.00454613	0.00354465
4930433j02rik	ENSMUSG00000103478	0.0006866	2.71204e-05	0.000207053
rab3gap2	ENSMUSG00000039318	0.0845007	0.0778076	0.0682693
gm34882	ENSMUSG00000103613	2.13701e-06	2.1644e-06	1.37647e-06
iars2	ENSMUSG00000026618	0.228389	0.210374	0.183387
2010103j01rik	ENSMUSG00000104368	0.000489455	0.000140896	0.000158657
bpnt1	ENSMUSG00000026617	0.0739392	0.103154	0.0841735
4930532g15rik	ENSMUSG00000097261	0.0152448	0.00819359	0.00948271
eprs1	ENSMUSG00000026615	1.05346	0.859351	0.693159
9630028b13rik	ENSMUSG00000051295	2.86981e-06	1.97577e-06	2.06758e-06
slc30a10	ENSMUSG00000026614	1.73958e-07	9.208e-05	6.31796e-05
lyplal1	ENSMUSG00000039246	0.0762244	0.0920442	0.0842559
tgfb2	ENSMUSG00000039239	0.0688975	0.034172	0.035498
rrp15	ENSMUSG00000001305	0.338072	0.245539	0.214625
a430105j06rik	ENSMUSG00000097784	0.0105824	0.0112538	0.0100467
d1pas1	ENSMUSG00000039224	1.00791e-05	3.22502e-07	1.44781e-06
spata17	ENSMUSG00000026611	0.000280583	0.00117534	0.000549078
gpatch2	ENSMUSG00000039210	0.180843	0.186192	0.149077
gm38155	ENSMUSG00000104245	0.0010474	0.000692878	0.000673536
gm37896	ENSMUSG00000103923	0.000916972	0.000876724	0.000815038
esrrg	ENSMUSG00000026610	0.00118564	0.000137146	0.000249084
gm38064	ENSMUSG00000104482	1.10865e-07	5.04285e-08	5.15843e-08
ush2a	ENSMUSG00000026609	0.00010312	2.04319e-06	1.96904e-06
kctd3	ENSMUSG00000026608	0.198475	0.145324	0.120065
kcnk2	ENSMUSG00000037624	0.38267	0.120163	0.101829
2900042k21rik	ENSMUSG00000103669	0.0091395	0.0012523	0.00249029
a430027h14rik	ENSMUSG00000104507	0.0242482	0.00836612	0.00874338
cenpf	ENSMUSG00000026605	0.302954	0.353408	0.294216
ptpn14	ENSMUSG00000026604	0.0903011	0.0522792	0.0464728
gm26574	ENSMUSG00000097925	3.44805e-05	4.84482e-05	1.92613e-05
gm37422	ENSMUSG00000104435	0.00944482	0.00546527	0.00256691
smyd2	ENSMUSG00000026603	0.310444	0.198119	0.163272
prox1	ENSMUSG00000010175	0.0208613	0.017548	0.0216283
prox1os	ENSMUSG00000079045	3.41569e-05	6.95259e-05	0.000219427
gm29678	ENSMUSG00000103644	1.00791e-05	3.22502e-07	1.44781e-06
rps6kc1	ENSMUSG00000089872	0.0359336	0.03554	0.0311773
angel2	ENSMUSG00000026634	0.307129	0.251192	0.219649
vash2	ENSMUSG00000037568	0.0135699	0.00786295	0.00775371
flvcr1	ENSMUSG00000066595	0.077878	0.0516176	0.043441
a230020j21rik	ENSMUSG00000097845	2.00926e-05	0.000162916	0.000694106
spata45	ENSMUSG00000057072	0.000248566	4.3016e-06	0.000360804
tatdn3	ENSMUSG00000026632	0.0356368	0.0457201	0.0384633
nsl1	ENSMUSG00000062510	0.0216981	0.0186771	0.0158208
gm38188	ENSMUSG00000103576	1.34229e-06	0.000152235	0.000173219
batf3	ENSMUSG00000026630	0.0112492	0.00752825	0.00820759
garin4	ENSMUSG00000091017	0.0259505	0.0150868	0.0128777
atf3	ENSMUSG00000026628	0.728432	0.373308	0.337612
d730003i15rik	ENSMUSG00000073478	0.072879	0.0671828	0.0502353
nenf	ENSMUSG00000037499	1.43426	1.56053	1.30238
pacc1	ENSMUSG00000026627	0.13829	0.577112	0.456285
ppp2r5a	ENSMUSG00000026626	0.315659	0.282397	0.246275
gm32200	ENSMUSG00000103114	2.55506e-07	2.64536e-07	2.4428e-07
dtl	ENSMUSG00000037474	0.240774	0.195288	0.164292
ints7	ENSMUSG00000037461	0.104754	0.106467	0.0819067
lpgat1	ENSMUSG00000026623	0.400015	0.450225	0.382179
gm38037	ENSMUSG00000102840	0.00297509	0.00440614	0.00337411
nek2	ENSMUSG00000026622	0.038739	0.0303259	0.0288158
1700034h15rik	ENSMUSG00000055833	0.00279884	0.00300386	0.00362389
slc30a1	ENSMUSG00000037434	0.100152	0.0822995	0.0782615
rd3	ENSMUSG00000049353	0.00112069	0.000968992	0.000327277
gm26670	ENSMUSG00000097416	0.0369541	0.0325699	0.0346489
traf5	ENSMUSG00000026637	0.0642938	0.0364293	0.0288405
gm26879	ENSMUSG00000097089	0.0167675	0.0058818	0.00508207
rcor3	ENSMUSG00000037395	0.293079	0.275458	0.224712
gm10516	ENSMUSG00000097316	0.00241608	0.003056	0.00165677
kcnh1	ENSMUSG00000058248	0.00397505	0.00215335	0.00214698
hhat	ENSMUSG00000037375	0.0228648	0.0157065	0.0138051
sertad4	ENSMUSG00000016262	0.0320207	0.0370889	0.0315256
gm15867	ENSMUSG00000089812	0.00754988	0.0041005	0.00370386
syt14	ENSMUSG00000016200	0.0639488	0.0653847	0.0557632
gm31406	ENSMUSG00000103640	1.48821e-06	7.22671e-06	0.000742106
utp25	ENSMUSG00000016181	0.0825967	0.0587828	0.0533311
irf6	ENSMUSG00000026638	0.0105056	0.00792426	0.00626676
a130010j15rik	ENSMUSG00000079144	0.0289089	0.0318338	0.027955
traf3ip3	ENSMUSG00000037318	0.0030684	0.00164132	0.00156034
lamb3	ENSMUSG00000026639	0.000478558	0.00166055	0.000459026
hsd11b1	ENSMUSG00000016194	0.00193614	0.00168294	0.00160592
g0s2	ENSMUSG00000009633	0.134867	0.108636	0.0825852
camk1g	ENSMUSG00000016179	0.00389163	0.00254344	0.00245306
mir205hg	ENSMUSG00000097850	5.78226e-06	3.92193e-06	3.62133e-06
plxna2	ENSMUSG00000026640	0.553749	0.147062	0.125181
cd34	ENSMUSG00000016494	0.394109	0.388989	0.333111
gm16897	ENSMUSG00000097325	0.000615344	0.0010375	0.000724684
a330023f24rik	ENSMUSG00000096929	0.00948709	0.00799983	0.00652182
cd46	ENSMUSG00000016493	0.0164272	0.00940057	0.00946574
cr1l	ENSMUSG00000016481	0.328439	0.286067	0.241254
cr2	ENSMUSG00000026616	0.00275706	0.00167177	0.00136413
fam171a1	ENSMUSG00000050530	0.10453	0.105621	0.088918
nmt2	ENSMUSG00000026643	0.631493	1.08832	0.876003
rpp38	ENSMUSG00000049950	0.0345219	0.033116	0.0258792
acbd7	ENSMUSG00000026644	0.00204452	0.0135361	0.0104377
olah	ENSMUSG00000026645	0.00010674	0.000164934	0.000194033
meig1	ENSMUSG00000026650	0.000797163	0.000877132	0.000413965
dclre1c	ENSMUSG00000026648	0.0332904	0.0242587	0.0196607
suv39h2	ENSMUSG00000026646	0.0493414	0.032692	0.027705
gm13184	ENSMUSG00000085043	7.10581e-07	1.20318e-06	1.12752e-06
hspa14	ENSMUSG00000109865	0.281203	0.3095	0.259056
msantd7	ENSMUSG00000051396	0.0216309	0.0199344	0.0183697
cdnf	ENSMUSG00000039496	0.0018466	0.00209816	0.00134461
fam107b	ENSMUSG00000026655	0.0301671	0.0251336	0.0204305
gm13180	ENSMUSG00000085656	1.69363e-05	2.22905e-05	2.50963e-05
frmd4a	ENSMUSG00000026657	0.116185	0.088139	0.0778612
gm38085	ENSMUSG00000102517	5.80938e-06	4.47688e-06	3.45317e-06
gm38348	ENSMUSG00000102357	4.12527e-05	2.04873e-06	2.3747e-06
gm13187	ENSMUSG00000087355	1.82095e-06	1.24481e-06	1.20184e-06
gm36988	ENSMUSG00000102494	0.000752169	0.00078477	0.000730567
gm13179	ENSMUSG00000086018	8.01599e-05	6.0866e-05	0.000227338
prpf18	ENSMUSG00000039449	0.172324	0.151758	0.128995
bend7	ENSMUSG00000048186	0.083852	0.0663293	0.0603615
sephs1	ENSMUSG00000026662	0.158161	0.148177	0.122041
phyh	ENSMUSG00000026664	0.255269	0.491959	0.405336
ucma	ENSMUSG00000026668	3.5343e-05	9.29916e-08	9.38714e-08
mcm10	ENSMUSG00000026669	0.0259556	0.0197206	0.0181361
optn	ENSMUSG00000026672	0.0375412	0.0399927	0.029738
4930551o13rik	ENSMUSG00000086430	0.00132539	0.0034864	0.00443542
ccdc3	ENSMUSG00000026676	0.173652	0.115087	0.0967282
camk1d	ENSMUSG00000039145	0.0690003	0.0549202	0.048384
cdc123	ENSMUSG00000039128	0.444049	0.47445	0.399464
nudt5	ENSMUSG00000025817	0.320311	0.314187	0.260058
gm13199	ENSMUSG00000056718	0.00258143	0.0030924	0.00234847
sec61a2	ENSMUSG00000025816	0.171953	0.14579	0.126838
gm13267	ENSMUSG00000085818	0.000549823	0.00117051	0.000468744
dhtkd1	ENSMUSG00000025815	0.0271596	0.0178341	0.014135
upf2	ENSMUSG00000043241	0.385464	0.337217	0.261989
proser2	ENSMUSG00000045319	0.0958114	0.098037	0.0948018
gm10857	ENSMUSG00000102887	4.14172e-06	4.2984e-06	3.56691e-06
echdc3	ENSMUSG00000039063	0.0773818	0.111988	0.0800672
a230108p19rik	ENSMUSG00000087125	0.000192371	1.606e-05	4.60299e-05
gm13383	ENSMUSG00000087485	9.90499e-05	1.45384e-06	1.63085e-06
1700014b07rik	ENSMUSG00000118578	6.53617e-05	3.59386e-05	6.06928e-05
usp6nl	ENSMUSG00000039046	0.162956	0.111415	0.0861922
gm13388	ENSMUSG00000085716	1.6746e-06	3.38666e-05	2.41311e-07
gm13391	ENSMUSG00000086109	0.00089956	0.000146426	0.000287902
celf2	ENSMUSG00000002107	0.180498	0.112297	0.0927799
gm13389	ENSMUSG00000087079	6.09101e-07	5.56139e-07	1.61733e-06
gm10855	ENSMUSG00000075538	0.00313677	0.00129793	0.0009129
gm10115	ENSMUSG00000062319	0.0111268	0.00856009	0.00602847
gm28641	ENSMUSG00000099424	1.75185e-07	1.94018e-07	1.69572e-07
gata3	ENSMUSG00000015619	0.0010715	0.000705396	0.000784936
taf3	ENSMUSG00000025782	0.147271	0.119106	0.100561
atp5f1c	ENSMUSG00000025781	2.28151	2.39898	2.02601
kin	ENSMUSG00000037262	0.259449	0.228019	0.198013
itih2	ENSMUSG00000037254	0.0514382	0.0166698	0.0115619
itih5	ENSMUSG00000025780	3.65865	1.32401	1.11967
gm13261	ENSMUSG00000086748	0.00147316	0.000760132	0.00125564
sfmbt2	ENSMUSG00000061186	0.0206963	0.0175506	0.0102134
prkcq	ENSMUSG00000026778	0.00438804	0.0018713	0.00376991
pfkfb3	ENSMUSG00000026773	0.0524506	0.0423492	0.036483
gm10851	ENSMUSG00000102329	3.86145e-05	5.169e-05	5.05348e-05
rbm17	ENSMUSG00000037197	0.615914	0.530053	0.458724
il2ra	ENSMUSG00000026770	0.000258905	9.99576e-05	0.000250633
il15ra	ENSMUSG00000023206	0.107008	0.0537782	0.0482726
fbh1	ENSMUSG00000058594	0.212936	0.182814	0.150876
ankrd16	ENSMUSG00000047909	0.114926	0.0955239	0.0802393
itga8	ENSMUSG00000026768	0.0266263	0.016457	0.015368
e030013i19rik	ENSMUSG00000086843	0.00116983	0.000546669	0.000282612
mindy3	ENSMUSG00000026767	0.28601	0.238335	0.203624
pter	ENSMUSG00000026730	0.0346927	0.0229973	0.0199826
c1ql3	ENSMUSG00000049630	0.000596266	0.000337056	0.00038668
rsu1	ENSMUSG00000026727	0.544495	0.38085	0.311017
gm13270	ENSMUSG00000086358	0.00419039	0.0021355	0.00215579
cubn	ENSMUSG00000026726	6.01859e-05	2.20363e-05	0.000211822
trdmt1	ENSMUSG00000026723	0.0133115	0.0129553	0.00979919
vim	ENSMUSG00000026728	2.69824	1.90947	1.72044
st8sia6	ENSMUSG00000003418	0.00317097	0.00445035	0.00496563
hacd1	ENSMUSG00000063275	0.188276	0.119578	0.0959553
stamos	ENSMUSG00000086657	0.030271	0.0306446	0.0249038
stam	ENSMUSG00000026718	0.126289	0.123747	0.102271
tmem236	ENSMUSG00000061531	0.000394611	0.000150251	0.000147417
mrc1	ENSMUSG00000026712	0.044785	0.0359175	0.0338654
slc39a12	ENSMUSG00000036949	0.000496541	4.0078e-05	2.73296e-05
cacnb2	ENSMUSG00000057914	0.0515221	0.0287297	0.0221039
gm10848	ENSMUSG00000104106	0.0142971	0.00661648	0.0075339
gm13269	ENSMUSG00000087086	0.00791977	0.00214704	0.00270542
nsun6	ENSMUSG00000026707	0.0749913	0.0648679	0.0519294
arl5b	ENSMUSG00000017418	0.416339	0.370999	0.316757
malrd1	ENSMUSG00000075520	6.11493e-05	9.07896e-05	3.58955e-05
plxdc2	ENSMUSG00000026748	1.65272	0.799667	0.686872
nebl	ENSMUSG00000053702	0.0101577	0.00589956	0.0056173
h2al2a	ENSMUSG00000062651	0.000262175	4.59671e-05	3.34548e-07
a930004d18rik	ENSMUSG00000054057	0.0320455	0.0287256	0.0283039
skida1	ENSMUSG00000054074	0.0110358	0.00799199	0.00567417
1810059c17rik	ENSMUSG00000086340	0.00314257	0.00272791	0.000639852
mllt10	ENSMUSG00000026743	0.300747	0.239167	0.192231
dnajc1	ENSMUSG00000026740	0.376	0.371931	0.314426
commd3	ENSMUSG00000051154	1.12019	1.06232	0.881205
bmi1	ENSMUSG00000026739	0.138887	0.113024	0.102296
spag6	ENSMUSG00000037708	4.41723e-05	0.000884223	0.000528074
gm3363	ENSMUSG00000092353	0.000524185	0.000222477	0.000275512
pip4k2a	ENSMUSG00000026737	0.182169	0.0782158	0.0707782
4930426l09rik	ENSMUSG00000026736	0.00473045	0.00121644	0.0008712
armc3	ENSMUSG00000037683	0.00396413	0.00168186	0.00130262
msrb2	ENSMUSG00000023094	0.230824	0.150337	0.118234
gm33940	ENSMUSG00000109733	0.000231676	2.96654e-06	4.33794e-05
ptf1a	ENSMUSG00000026735	1.0607e-06	7.49955e-07	1.60036e-05
otud1	ENSMUSG00000043415	0.0537669	0.0281295	0.0241858
etl4	ENSMUSG00000036617	0.863716	0.988937	0.777889
gm13362	ENSMUSG00000086418	0.00409708	0.00173689	0.000797251
arhgap21	ENSMUSG00000036591	0.186396	0.16583	0.13189
gm13380	ENSMUSG00000085206	0.00192362	0.00150165	0.00106397
gm13375	ENSMUSG00000075514	0.0122782	0.0107949	0.00940515
gm13376	ENSMUSG00000087219	4.55612e-06	1.25919e-05	6.33363e-05
enkur	ENSMUSG00000026679	0.0126601	0.00810895	0.00699713
thnsl1	ENSMUSG00000048550	0.0286598	0.0308119	0.0184347
apbb1ip	ENSMUSG00000026786	0.0171972	0.0125858	0.0131866
pdss1	ENSMUSG00000026784	0.0274662	0.0170255	0.0144296
abi1	ENSMUSG00000058835	0.320445	0.299912	0.249574
acbd5	ENSMUSG00000026781	0.424062	0.554662	0.449062
mastl	ENSMUSG00000026779	0.0602322	0.0561168	0.0514038
yme1l1	ENSMUSG00000026775	0.53529	0.508106	0.426918
ankrd68	ENSMUSG00000026774	4.16594e-07	0.000470055	0.000117605
nxph2	ENSMUSG00000069132	0.000653152	6.631e-07	6.49408e-07
spopl	ENSMUSG00000026771	0.204468	0.161922	0.146233
hnmt	ENSMUSG00000026986	0.0333582	0.0340643	0.0263261
tbpl2	ENSMUSG00000061809	2.98522e-05	1.30044e-06	6.77297e-05
il36g	ENSMUSG00000044103	0.000131723	0.00109378	0.000458343
gm13411	ENSMUSG00000085999	0.00665621	0.00121511	0.000997485
il1rn	ENSMUSG00000026981	0.0017405	0.000576195	0.000785471
psd4	ENSMUSG00000026979	0.0390753	0.0261922	0.0250294
pax8	ENSMUSG00000026976	0.00428707	0.00178548	0.00178568
cacna1b	ENSMUSG00000004113	0.000849399	0.000117321	0.000292089
ehmt1	ENSMUSG00000036893	0.421546	0.335707	0.288034
arrdc1	ENSMUSG00000026972	0.0540632	0.0426397	0.0386434
zmynd19	ENSMUSG00000026974	0.190429	0.135901	0.11826
dph7	ENSMUSG00000026975	0.0630665	0.0546841	0.0536484
mrpl41	ENSMUSG00000036850	0.342503	0.365794	0.321467
pnpla7	ENSMUSG00000036833	0.0700997	0.0309947	0.0257373
nsmf	ENSMUSG00000006476	0.060487	0.0484229	0.0426154
gm13387	ENSMUSG00000087028	6.00668e-05	4.48247e-05	6.55742e-05
nrarp	ENSMUSG00000078202	0.0142093	0.0142949	0.0131108
gm38287	ENSMUSG00000103217	0.00171902	0.000786915	0.000611381
tor4a	ENSMUSG00000059555	0.0121231	0.0100025	0.00915533
nelfb	ENSMUSG00000013465	0.205203	0.185592	0.145032
stpg3	ENSMUSG00000036770	0.00018748	0.000274998	0.000112736
cimip2a	ENSMUSG00000026969	3.32165e-06	0.000135865	0.000131163
tubb4b	ENSMUSG00000036752	0.865721	0.991864	0.918625
slc34a3	ENSMUSG00000006469	6.38593e-05	0.000137033	7.33108e-07
rnf224	ENSMUSG00000089953	0.00100874	1.32706e-06	9.28831e-07
cysrt1	ENSMUSG00000036731	0.000773919	3.9939e-06	1.11461e-05
rnf208	ENSMUSG00000044628	0.0013167	0.00383748	0.00284388
ndor1	ENSMUSG00000006471	0.0359566	0.0221044	0.0191053
tmem203	ENSMUSG00000078201	0.189715	0.221627	0.183717
tprn	ENSMUSG00000048707	0.0257733	0.0293417	0.0273154
ssna1	ENSMUSG00000026966	0.428453	0.476395	0.403571
anapc2	ENSMUSG00000026965	0.252484	0.226885	0.201178
grin1	ENSMUSG00000026959	0.00104116	0.00173691	0.00141251
grin1os	ENSMUSG00000085830	0.000127531	1.31095e-05	1.20365e-06
man1b1	ENSMUSG00000036646	0.0858025	0.077631	0.0629196
dpp7	ENSMUSG00000026958	0.0542887	0.0533676	0.0444059
uap1l1	ENSMUSG00000026956	0.080375	0.063549	0.0560144
sapcd2	ENSMUSG00000026955	0.0180948	0.0186344	0.0160557
entpd2	ENSMUSG00000015085	0.0100041	0.00522299	0.00266848
npdc1	ENSMUSG00000015094	0.570486	0.574605	0.472865
abca2	ENSMUSG00000026944	0.0548232	0.0456106	0.038934
paxx	ENSMUSG00000047617	0.0878927	0.0740278	0.0651442
clic3	ENSMUSG00000015093	0.00228214	0.00304713	0.00265112
ptgds	ENSMUSG00000015090	0.0228612	0.0114959	0.0205197
c8g	ENSMUSG00000015083	0.0122623	0.0119203	0.00838646
fbxw5	ENSMUSG00000015095	0.155211	0.169652	0.1524
traf2	ENSMUSG00000026942	0.0540292	0.0529977	0.0469132
edf1	ENSMUSG00000015092	0.876856	0.937715	0.80111
mamdc4	ENSMUSG00000026941	0.000441882	0.00227643	0.00126214
phpt1	ENSMUSG00000036504	0.175992	0.196699	0.163428
ajm1	ENSMUSG00000029419	0.00220388	0.00121754	0.00188341
rabl6	ENSMUSG00000015087	0.310155	0.286308	0.229213
fcnaos	ENSMUSG00000052403	0.000188084	6.33521e-05	5.67947e-05
ccdc183	ENSMUSG00000026940	0.00115108	0.000315919	0.00148517
tmem141	ENSMUSG00000026939	0.125571	0.228395	0.190552
fcna	ENSMUSG00000026938	0.00435564	0.0027459	0.00234115
obp2a	ENSMUSG00000062061	0.00109048	0.000162518	2.4137e-06
a230005m16rik	ENSMUSG00000087612	0.000359103	0.000907226	0.000624724
bmyc	ENSMUSG00000049086	0.723799	0.636184	0.542578
lcn3	ENSMUSG00000026936	9.7452e-05	2.46159e-06	5.86309e-05
lcn11	ENSMUSG00000069080	6.34781e-07	7.34062e-07	9.71562e-06
glt6d1	ENSMUSG00000036401	1.78061e-07	1.59517e-07	2.02923e-07
lcn9	ENSMUSG00000023210	4.47428e-06	5.31862e-07	6.34246e-07
sohlh1	ENSMUSG00000059625	0.00119626	6.33655e-05	0.000513252
kcnt1	ENSMUSG00000058740	0.015707	0.0197183	0.0161511
camsap1	ENSMUSG00000026933	0.200157	0.166798	0.139449
ubac1	ENSMUSG00000036352	0.163521	0.178076	0.137436
nacc2	ENSMUSG00000026932	0.118654	0.0912749	0.0792867
tmem250	ENSMUSG00000087679	0.0689411	0.0751903	0.0589619
1810012k08rik	ENSMUSG00000087595	0.000736435	0.000473699	0.000543943
lhx3	ENSMUSG00000026934	2.93832e-05	0.00196336	0.00161192
gm27196	ENSMUSG00000098977	0.000363391	0.000753112	0.000545472
qsox2	ENSMUSG00000036327	0.123672	0.166535	0.132609
ccdc187	ENSMUSG00000048038	0.00291393	0.00612264	0.00116444
gpsm1	ENSMUSG00000026930	0.335167	0.24198	0.20938
dnlz	ENSMUSG00000075467	0.238997	0.245593	0.209613
card9	ENSMUSG00000026928	0.00343724	0.00257877	0.00175671
gm13562	ENSMUSG00000086779	0.000512624	8.07319e-06	6.48872e-05
snapc4	ENSMUSG00000036281	0.0515015	0.0334314	0.0276386
gm13563	ENSMUSG00000085767	0.00692394	0.00378269	0.00253985
entr1	ENSMUSG00000026927	0.275903	0.296937	0.237079
pmpca	ENSMUSG00000026926	0.216233	0.23894	0.19445
inpp5e	ENSMUSG00000026925	0.048572	0.0391314	0.0317705
sec16a	ENSMUSG00000026924	0.1295	0.122535	0.115072
0610009e02rik	ENSMUSG00000086714	0.0238	0.0165454	0.0154875
gm13568	ENSMUSG00000085543	7.31235e-05	9.65642e-05	7.23629e-05
notch1	ENSMUSG00000026923	0.0485333	0.0397561	0.0346915
egfl7	ENSMUSG00000026921	0.19903	0.151161	0.14567
agpat2	ENSMUSG00000026922	0.148536	0.193084	0.149169
dipk1b	ENSMUSG00000036186	0.0705033	0.0511911	0.045091
snhg7os	ENSMUSG00000086775	0.00135711	0.00017071	0.00345426
lcn4	ENSMUSG00000026919	2.02633e-06	2.10787e-06	0.00010533
surf6	ENSMUSG00000036160	0.0866943	0.0590687	0.0515157
med22	ENSMUSG00000015776	0.10754	0.0819636	0.0636325
rpl7a	ENSMUSG00000062647	7.246	5.21874	4.45648
surf1	ENSMUSG00000015790	0.204552	0.171184	0.137335
surf2	ENSMUSG00000014873	0.180043	0.164523	0.13477
surf4	ENSMUSG00000014867	0.627241	0.703797	0.582803
stkld1	ENSMUSG00000049897	0.000393078	0.00141432	0.00102506
rexo4	ENSMUSG00000052406	0.124359	0.117304	0.0946803
adamts13	ENSMUSG00000014852	1.34541e-06	1.19363e-06	3.58855e-05
cacfd1	ENSMUSG00000015488	0.265028	0.219145	0.196296
slc2a6	ENSMUSG00000036067	0.00357791	0.00245261	0.00243687
gm13398	ENSMUSG00000087364	2.6775e-06	0.00042287	9.63158e-05
mymk	ENSMUSG00000009214	0.000318973	3.26608e-07	3.09483e-07
adamtsl2	ENSMUSG00000036040	0.0316079	0.0195136	0.0126851
fam163b	ENSMUSG00000009216	1.92785e-06	1.05998e-05	1.22778e-06
dbh	ENSMUSG00000000889	0.000104347	4.70468e-05	8.43826e-05
sardh	ENSMUSG00000009614	0.0345985	0.0242205	0.0201853
sardhos	ENSMUSG00000091192	7.8316e-07	6.63394e-07	6.03644e-07
vav2	ENSMUSG00000009621	0.05293	0.0314809	0.0273209
aa645442	ENSMUSG00000086669	5.35961e-07	1.33602e-06	3.79278e-07
brd3os	ENSMUSG00000109946	0.0185879	0.0216619	0.0145926
brd3	ENSMUSG00000026918	0.561899	0.448857	0.380417
wdr5	ENSMUSG00000026917	0.191693	0.147497	0.124662
gm13421	ENSMUSG00000085929	0.0144411	0.0150771	0.021381
rxra	ENSMUSG00000015846	0.061221	0.0346213	0.0273871
2810430i11rik	ENSMUSG00000085766	0.00194806	0.00100406	0.000346608
col5a1	ENSMUSG00000026837	0.260067	0.124057	0.123965
gm13372	ENSMUSG00000086560	0.000204585	4.83969e-06	6.25484e-05
f730016j06rik	ENSMUSG00000086425	1.13814e-05	6.68783e-07	5.83689e-05
olfm1	ENSMUSG00000026833	0.115865	0.231256	0.194584
gm13373	ENSMUSG00000087196	0.000278635	0.00114551	0.000598778
ppp1r26	ENSMUSG00000035829	0.0268703	0.0206204	0.015674
pierce1	ENSMUSG00000026831	0.0339201	0.152382	0.124824
mrps2	ENSMUSG00000035772	0.0883489	0.096322	0.0821387
gbgt1	ENSMUSG00000026829	0.000721902	0.000321404	0.000184022
gm10134	ENSMUSG00000063611	0.0104712	0.0045485	0.00711819
ralgds	ENSMUSG00000026821	0.0591467	0.0444225	0.0352134
cel	ENSMUSG00000026818	8.88187e-05	0.000318105	0.000250351
gm13381	ENSMUSG00000087667	8.06285e-06	0.00118078	0.000550691
gtf3c5	ENSMUSG00000026816	0.0539379	0.0422149	0.0357004
tsc1	ENSMUSG00000026812	0.136626	0.106507	0.08394
spaca9	ENSMUSG00000026809	0.00523898	0.00234548	0.00253808
ak8	ENSMUSG00000026807	0.000494103	0.00119766	0.000418191
gtf3c4	ENSMUSG00000035666	0.107859	0.0996067	0.0878362
ddx31	ENSMUSG00000026806	0.0284175	0.0219571	0.0172468
barhl1	ENSMUSG00000026805	0.000391736	0.000199017	7.38474e-05
cfap77	ENSMUSG00000079502	0.00621934	0.0085408	0.00767847
ttf1	ENSMUSG00000026803	0.176177	0.134938	0.110706
setx	ENSMUSG00000043535	0.371315	0.305637	0.259759
ntng2	ENSMUSG00000035513	0.00175648	0.000265484	0.000876158
6530402f18rik	ENSMUSG00000079499	0.00132677	0.000974131	0.00163549
med27	ENSMUSG00000026799	0.118814	0.150474	0.118395
rapgef1	ENSMUSG00000039844	0.0674825	0.049487	0.0468783
prrt1b	ENSMUSG00000079497	5.41079e-05	0.00063663	4.58415e-06
gm13547	ENSMUSG00000075425	0.000710967	0.000761298	6.77249e-06
trub2	ENSMUSG00000039826	0.0848364	0.0865939	0.0722852
coq4	ENSMUSG00000026798	0.0824933	0.0665015	0.0602429
slc27a4	ENSMUSG00000059316	0.0503993	0.0474762	0.0359039
urm1	ENSMUSG00000069020	0.175044	0.149255	0.130265
2600006k01rik	ENSMUSG00000039798	0.0109142	0.00690405	0.00579681
cercam	ENSMUSG00000039787	0.035719	0.0343486	0.0313664
odf2	ENSMUSG00000026790	0.201413	0.185338	0.156631
gle1	ENSMUSG00000019715	0.225489	0.174352	0.153392
sptan1	ENSMUSG00000057738	0.721909	0.638413	0.524638
dync2i2	ENSMUSG00000039715	0.0611066	0.0488988	0.0345881
set	ENSMUSG00000054766	3.35552	2.92517	2.52892
pkn3	ENSMUSG00000026785	0.0144767	0.0144691	0.0137524
zdhhc12	ENSMUSG00000015335	0.0874093	0.120623	0.0941441
zer1	ENSMUSG00000039686	0.156345	0.0942236	0.095384
tbc1d13	ENSMUSG00000039678	0.0535043	0.043864	0.0334708
endog	ENSMUSG00000015337	0.139345	0.164297	0.156985
spout1	ENSMUSG00000039660	0.102298	0.0883327	0.0741966
kyat1	ENSMUSG00000039648	0.0102968	0.00772251	0.00625509
1700084e18rik	ENSMUSG00000100747	0.00292576	0.0028053	0.0029284
lrrc8a	ENSMUSG00000007476	0.0851041	0.0730384	0.0661453
phyhd1	ENSMUSG00000079484	0.012988	0.00464213	0.00314058
dolk	ENSMUSG00000075419	0.0701542	0.087607	0.0716519
nup188	ENSMUSG00000052533	0.118663	0.0847897	0.0660229
gm14471	ENSMUSG00000084892	0.000299104	6.29076e-06	0.000160606
sh3glb2	ENSMUSG00000026860	0.121746	0.0931065	0.0811571
miga2	ENSMUSG00000026858	0.0744572	0.0662732	0.0483935
dolpp1	ENSMUSG00000026856	0.0494063	0.055618	0.0549655
crat	ENSMUSG00000026853	0.107221	0.0932983	0.08431
gm16323	ENSMUSG00000087435	6.19047e-07	5.44686e-05	0.000134002
ptpa	ENSMUSG00000039515	0.272379	0.242969	0.218715
ier5l	ENSMUSG00000089762	0.0675687	0.0393466	0.0382848
gm14487	ENSMUSG00000085275	5.55832e-05	4.07202e-07	3.09807e-07
cstad	ENSMUSG00000047363	0.00601203	0.00463068	0.00451052
9330198n18rik	ENSMUSG00000086405	0.000641674	0.000201719	0.000515545
gm14486	ENSMUSG00000087268	0.000309471	0.00183261	0.0015885
gm14488	ENSMUSG00000075416	0.00208586	0.00196321	0.00135261
1700001o22rik	ENSMUSG00000044320	0.0171922	0.0202271	0.019311
ntmt1	ENSMUSG00000026857	0.178721	0.148573	0.130499
asb6	ENSMUSG00000039483	0.048256	0.0546074	0.0470886
prrx2	ENSMUSG00000039476	0.0190711	0.012633	0.0110811
ptges	ENSMUSG00000050737	0.332096	0.434216	0.358738
tor1b	ENSMUSG00000026848	0.291324	0.295459	0.260525
tor1a	ENSMUSG00000026849	0.341936	0.418291	0.362548
bc005624	ENSMUSG00000026851	0.43653	0.405613	0.351202
usp20	ENSMUSG00000026854	0.0558391	0.0485558	0.0389043
fnbp1	ENSMUSG00000075415	0.087627	0.0758035	0.0747405
d330023k18rik	ENSMUSG00000087269	0.0544363	0.0699458	0.0533207
gpr107	ENSMUSG00000000194	0.246817	0.268022	0.208457
gm13405	ENSMUSG00000087430	1.04651e-06	0.000111771	6.93084e-05
ncs1	ENSMUSG00000062661	0.0438954	0.0238667	0.021356
hmcn2	ENSMUSG00000055632	0.00146233	0.00146361	0.000971897
ass1	ENSMUSG00000076441	0.249091	0.286336	0.231515
fubp3	ENSMUSG00000026843	0.218543	0.214385	0.178069
gm13425	ENSMUSG00000085224	0.000103714	0.000179222	0.000114253
exosc2	ENSMUSG00000039356	0.0598595	0.0542183	0.0411356
gm13427	ENSMUSG00000087549	9.02981e-06	0.000268161	0.000423076
abl1	ENSMUSG00000026842	0.230118	0.163148	0.135826
qrfp	ENSMUSG00000043102	9.19208e-06	0.000595639	0.000333146
gm13441	ENSMUSG00000086356	3.44376e-06	1.82589e-05	1.45902e-05
lamc3	ENSMUSG00000026840	0.0993298	0.0620821	0.0576516
aif1l	ENSMUSG00000001864	0.207948	0.319328	0.276893
gm13442	ENSMUSG00000085737	7.30281e-06	1.57741e-06	8.40254e-05
nup214	ENSMUSG00000001855	0.221641	0.17025	0.144264
gm13609	ENSMUSG00000086192	0.000930065	0.000195307	4.75896e-05
fam78a	ENSMUSG00000050592	0.21973	0.0832609	0.0633199
fam78a_dup1	ENSMUSG00000090157	0.000986573	0.00152822	0.00183308
plpp7	ENSMUSG00000051373	0.0362949	0.0285452	0.0272785
prrc2b	ENSMUSG00000039262	0.947673	0.519103	0.424263
gm13610	ENSMUSG00000086216	0.012103	0.0114318	0.00868389
pomt1	ENSMUSG00000039254	0.12946	0.128607	0.111675
uck1	ENSMUSG00000002550	0.544108	0.493337	0.42878
swi5	ENSMUSG00000044627	2.3441	2.39992	2.03479
golga2	ENSMUSG00000002546	0.195164	0.177409	0.148324
dnm1	ENSMUSG00000026825	0.0221482	0.0176581	0.0131443
ciz1	ENSMUSG00000039205	0.204516	0.146046	0.114731
bbln	ENSMUSG00000039195	0.310721	0.416893	0.337883
lcn2	ENSMUSG00000026822	0.00612486	0.00765529	0.0069071
ptges2	ENSMUSG00000026820	0.1164	0.127044	0.107326
slc25a25	ENSMUSG00000026819	0.0442792	0.0434258	0.0371125
naif1	ENSMUSG00000039164	0.0144741	0.0140071	0.013296
eeig1	ENSMUSG00000039157	0.0609874	0.0491784	0.0491173
dpm2	ENSMUSG00000026810	0.200626	0.225775	0.191223
9430097d07rik	ENSMUSG00000075405	8.95649e-05	0.000609811	0.000558753
pip5kl1	ENSMUSG00000046854	1.03102e-06	8.65781e-06	6.77425e-07
st6galnac4	ENSMUSG00000079442	0.0692565	0.0464168	0.0432659
st6galnac6	ENSMUSG00000026811	0.0523889	0.0484616	0.03442
ak1	ENSMUSG00000026817	0.011457	0.00643492	0.00653332
eng	ENSMUSG00000026814	0.142793	0.0756333	0.0696055
fpgs	ENSMUSG00000009566	0.0517306	0.0294102	0.0270333
cdk9	ENSMUSG00000009555	0.612502	0.57275	0.460381
sh2d3c	ENSMUSG00000059013	0.0282025	0.0283544	0.0246723
6330409d20rik	ENSMUSG00000009551	0.000177475	5.18681e-06	4.79219e-06
ttc16	ENSMUSG00000039021	0.00355613	0.00101531	0.00215611
tor2a	ENSMUSG00000009563	0.28075	0.387556	0.324228
ptrh1	ENSMUSG00000053746	0.011333	0.0108989	0.0115586
cfap157	ENSMUSG00000038987	0.000118133	6.40105e-05	6.50881e-05
stxbp1	ENSMUSG00000026797	0.0540554	0.0343219	0.0300747
gm13524	ENSMUSG00000085397	0.00188015	0.00215722	0.00101854
gm13523	ENSMUSG00000087496	0.000964897	0.000147349	0.000621262
niban2	ENSMUSG00000026796	0.0144257	0.00645041	0.00797413
lrsam1	ENSMUSG00000026792	0.0246041	0.0228815	0.0216851
rpl12	ENSMUSG00000038900	13.2241	7.63231	6.48377
slc2a8	ENSMUSG00000026791	0.0535334	0.0521064	0.0418196
garnl3	ENSMUSG00000038860	0.0141594	0.0132505	0.00883163
ralgps1	ENSMUSG00000038831	0.0317593	0.0474358	0.0372131
gm13528	ENSMUSG00000085087	0.000516475	0.000486864	0.00014889
angptl2	ENSMUSG00000004105	0.0850715	0.0740776	0.0557124
zbtb34	ENSMUSG00000068966	0.0373386	0.0374735	0.0329283
zbtb43	ENSMUSG00000026788	0.0829381	0.0835435	0.0726223
9430024e24rik	ENSMUSG00000085463	2.85913e-06	0.000189446	0.000128212
mvb12b	ENSMUSG00000038740	0.0830778	0.0548393	0.0616027
nron	ENSMUSG00000086484	0.000270631	1.72151e-06	1.93538e-06
gm13404	ENSMUSG00000086904	5.64078e-05	9.22692e-05	6.16581e-05
c230014o12rik	ENSMUSG00000087461	6.39524e-05	0.000109569	8.1903e-05
pbx3	ENSMUSG00000038718	0.220727	0.207718	0.175284
c79798	ENSMUSG00000084908	6.52644e-06	0.00016863	6.64434e-05
mapkap1	ENSMUSG00000038696	0.281445	0.300018	0.261887
gapvd1	ENSMUSG00000026867	0.381064	0.330114	0.285669
hspa5	ENSMUSG00000026864	5.52243	6.97153	5.82437
rabepk	ENSMUSG00000070953	0.108634	0.103903	0.103285
fbxw2	ENSMUSG00000035949	0.603006	0.528525	0.437096
b3galt9	ENSMUSG00000107167	0.00173883	0.00131522	0.000826172
psmd5	ENSMUSG00000026869	0.188216	0.200726	0.16757
cutal	ENSMUSG00000026870	0.00190027	0.00122703	0.00155211
phf19	ENSMUSG00000026873	0.00573369	0.00558915	0.00390882
traf1	ENSMUSG00000026875	0.0107009	0.00434342	0.00375167
hc	ENSMUSG00000026874	0.000758581	0.000528672	0.000860765
gm13449	ENSMUSG00000085599	7.19083e-06	9.44434e-05	8.79169e-07
ai182371	ENSMUSG00000035875	0.000263922	0.000722649	0.000126587
cntrl	ENSMUSG00000057110	0.146704	0.126963	0.106109
rab14	ENSMUSG00000026878	1.28086	1.14487	0.986551
gm13605	ENSMUSG00000084768	4.2458e-07	2.60526e-05	7.08197e-05
gsn	ENSMUSG00000026879	0.702895	0.465401	0.393354
stom	ENSMUSG00000026880	0.0233709	0.0261851	0.0205453
ggta1	ENSMUSG00000035778	0.0172857	0.00963359	0.00990014
gm13446	ENSMUSG00000086555	0.00205354	0.000526377	0.000392833
dab2ip	ENSMUSG00000026883	0.178653	0.155052	0.123903
ttll11	ENSMUSG00000026885	0.00191122	0.00108871	0.000826703
ndufa8	ENSMUSG00000026895	1.3467	1.49335	1.24722
morn5	ENSMUSG00000026894	0.00170761	0.000882176	0.000832632
lhx6	ENSMUSG00000026890	0.00456084	0.00294333	0.00268153
rbm18	ENSMUSG00000026889	0.301598	0.276937	0.229484
mrrf	ENSMUSG00000026887	0.125285	0.1101	0.0889274
gm13429	ENSMUSG00000085141	0.000684679	2.02338e-05	2.41504e-05
gm13431	ENSMUSG00000087187	4.62014e-05	2.1173e-05	3.86232e-05
ptgs1	ENSMUSG00000047250	0.0119568	0.00775437	0.00601761
or1j10	ENSMUSG00000068950	0.00148773	0.000445209	0.000147529
or1j19	ENSMUSG00000049315	2.30582e-07	2.53521e-07	7.0751e-07
or1l4	ENSMUSG00000059429	0.000629521	4.36913e-05	4.43859e-07
or1af1	ENSMUSG00000068947	6.36448e-06	1.07379e-05	8.0301e-06
pdcl	ENSMUSG00000009030	0.24224	0.233699	0.19603
rc3h2	ENSMUSG00000075376	0.33006	0.282088	0.231189
zbtb6	ENSMUSG00000066798	0.107414	0.133664	0.115914
zbtb26	ENSMUSG00000050714	0.0887239	0.0905052	0.0738888
rabgap1	ENSMUSG00000035437	0.333538	0.32776	0.260228
strbp	ENSMUSG00000026915	0.325307	0.320989	0.247422
gpr21	ENSMUSG00000053164	0.0240205	0.015324	0.0126634
crb2	ENSMUSG00000035403	0.000745287	0.000166169	0.000298628
dennd1a	ENSMUSG00000035392	0.201658	0.162932	0.146502
lhx2	ENSMUSG00000000247	0.000331983	0.000595723	0.000481657
gm13589	ENSMUSG00000085950	1.1653e-05	0.00207179	0.00085613
nek6	ENSMUSG00000026749	0.161564	0.413881	0.354251
psmb7	ENSMUSG00000026750	0.462363	0.538342	0.463603
nr5a1	ENSMUSG00000026751	0.262106	0.319418	0.264895
nr5a1os	ENSMUSG00000087164	0.00498696	0.00581131	0.00509687
nr6a1	ENSMUSG00000063972	0.0405061	0.0322231	0.0352501
nr6a1os	ENSMUSG00000085201	0.0140224	0.017586	0.0125388
olfml2a	ENSMUSG00000046618	0.0340833	0.0239512	0.0201346
gm13496	ENSMUSG00000085755	0.00188337	0.00114193	0.00160918
wdr38	ENSMUSG00000035295	0.007662	0.00707327	0.0078426
rpl35	ENSMUSG00000062997	4.70841	3.22341	2.70789
arpc5l	ENSMUSG00000026755	0.603148	0.685769	0.574101
golga1	ENSMUSG00000026754	0.0864075	0.0923632	0.085697
scai	ENSMUSG00000035236	0.221555	0.155399	0.131819
ppp6c	ENSMUSG00000026753	0.333248	0.342202	0.284884
lrp1b	ENSMUSG00000049252	0.000487657	0.000141098	0.000322977
kynu	ENSMUSG00000026866	2.94642e-06	0.00010123	0.000127928
arhgap15	ENSMUSG00000049744	0.0212136	0.0348008	0.0344033
arhgap15os	ENSMUSG00000085089	6.83014e-06	0.000115857	5.55364e-05
gtdc1	ENSMUSG00000036890	0.0513711	0.0465782	0.0391495
zeb2	ENSMUSG00000026872	1.44785	1.63584	1.33514
zeb2os	ENSMUSG00000052248	0.0598816	0.0652772	0.0531502
gm13479	ENSMUSG00000085591	0.000116257	0.00011806	0.000150726
1700019e08rik	ENSMUSG00000086710	6.38637e-05	4.20667e-06	4.2753e-06
gm13470	ENSMUSG00000086644	0.02278	0.0185978	0.0134223
gm13481	ENSMUSG00000086353	0.000339609	3.30792e-05	0.000221539
acvr2a	ENSMUSG00000052155	0.105518	0.100207	0.0918344
orc4	ENSMUSG00000026761	0.301368	0.248086	0.220715
mbd5	ENSMUSG00000036792	0.139396	0.134464	0.0998295
epc2	ENSMUSG00000069495	0.284134	0.242881	0.208155
kif5c	ENSMUSG00000026764	0.0205705	0.00899067	0.00951175
lypd6b	ENSMUSG00000026765	0.000593207	0.000422448	3.40951e-05
lypd6	ENSMUSG00000050447	0.0151515	0.039813	0.0357089
mmadhc	ENSMUSG00000026766	0.394587	0.448437	0.369256
gm13483	ENSMUSG00000085862	1.11753e-07	6.80905e-08	6.62833e-08
gm13485	ENSMUSG00000085429	9.02007e-08	7.92692e-08	1.0165e-07
rnd3	ENSMUSG00000017144	0.263224	0.122607	0.117862
gm13490	ENSMUSG00000085014	0.00855945	0.00481322	0.00325178
rbm43	ENSMUSG00000036249	0.0710783	0.0568058	0.0506207
nmi	ENSMUSG00000026946	0.0720839	0.0657675	0.0606154
tnfaip6	ENSMUSG00000053475	0.0168397	0.0110361	0.0084784
rif1	ENSMUSG00000036202	0.597557	0.49735	0.401398
neb	ENSMUSG00000026950	0.0124953	0.00768609	0.00554152
gm13522	ENSMUSG00000086447	8.27196e-05	5.18675e-05	0.000401451
arl5a	ENSMUSG00000036093	0.235906	0.186601	0.157005
a430018g15rik	ENSMUSG00000085315	0.0361344	0.0276168	0.0233858
cacnb4	ENSMUSG00000017412	0.0183835	0.0115015	0.00746692
stam2	ENSMUSG00000055371	0.176467	0.196058	0.165718
fmnl2	ENSMUSG00000036053	0.354756	0.377282	0.31651
prpf40a	ENSMUSG00000061136	0.741924	0.722669	0.60154
arl6ip6	ENSMUSG00000026960	0.327982	0.449519	0.389789
rprm	ENSMUSG00000075334	0.00885718	0.0266369	0.0222799
galnt13	ENSMUSG00000060988	3.23325e-06	1.361e-05	2.51342e-05
gm14033	ENSMUSG00000087040	0.000510781	0.00023732	0.000186882
kcnj3	ENSMUSG00000026824	0.0976805	0.111452	0.0944713
nr4a2	ENSMUSG00000026826	0.16376	0.071287	0.0658403
bb557941	ENSMUSG00000084938	0.000899254	0.00107487	0.000767775
a930012o16rik	ENSMUSG00000054181	0.0135651	0.00703243	0.00527127
gpd2	ENSMUSG00000026827	0.165206	0.117329	0.110492
gm33594	ENSMUSG00000110205	5.353e-07	7.46154e-07	4.69636e-07
galnt5	ENSMUSG00000026828	0.000672077	0.000141973	0.000814316
cytip	ENSMUSG00000026832	0.00586893	0.00491483	0.00506398
gm13546	ENSMUSG00000086862	3.91789e-05	0.000112593	1.31141e-05
acvr1c	ENSMUSG00000026834	0.00609125	0.0142144	0.00954894
gm13544	ENSMUSG00000086995	0.000187529	5.0083e-06	3.91808e-05
acvr1	ENSMUSG00000026836	0.102028	0.0975947	0.0921343
upp2	ENSMUSG00000026839	0.116619	0.119981	0.104237
gm13558	ENSMUSG00000086129	7.001e-05	0.000141793	2.53021e-06
ccdc148	ENSMUSG00000036641	0.0268583	0.0230615	0.0196226
pkp4	ENSMUSG00000026991	0.132965	0.0852356	0.0690788
5330411j11rik	ENSMUSG00000087455	0.00125455	0.00257625	0.00244239
dapl1	ENSMUSG00000026989	0.000998894	0.00599104	0.00562758
tanc1	ENSMUSG00000035168	0.592528	0.689111	0.587732
wdsub1	ENSMUSG00000026988	0.0899964	0.0722119	0.0696317
baz2b	ENSMUSG00000026987	0.562098	0.515273	0.417586
gm13572	ENSMUSG00000085975	2.45397e-05	5.39016e-05	7.55081e-05
gm13620	ENSMUSG00000086603	0.00621701	0.00570381	0.0059418
marchf7	ENSMUSG00000026977	0.631838	0.479841	0.405418
cd302	ENSMUSG00000060703	0.581174	0.30765	0.260747
ly75	ENSMUSG00000026980	0.0330464	0.0483871	0.0414298
gm13571	ENSMUSG00000086196	5.35199e-05	0.000109881	5.65451e-05
pla2r1	ENSMUSG00000054580	0.0553924	0.0499389	0.0478539
gm13583	ENSMUSG00000086578	8.78157e-05	4.96399e-05	3.6075e-07
itgb6	ENSMUSG00000026971	6.88639e-06	5.9145e-06	3.12074e-06
rbms1	ENSMUSG00000026970	0.884776	0.863794	0.723396
gm13582	ENSMUSG00000075325	4.01948e-07	0.000448219	0.000234496
tank	ENSMUSG00000064289	0.131964	0.160027	0.129753
psmd14	ENSMUSG00000026914	0.533232	0.648282	0.563882
tbr1	ENSMUSG00000035033	0.00239604	0.00239151	0.00149309
slc4a10	ENSMUSG00000026904	7.85054e-07	5.22818e-07	5.2593e-07
dpp4	ENSMUSG00000035000	0.0117689	0.00461335	0.00291167
gm13565	ENSMUSG00000087681	0.00024791	4.22712e-05	1.16352e-06
gcg	ENSMUSG00000000394	2.86579e-06	4.03918e-05	1.65429e-05
fap	ENSMUSG00000000392	0.00212917	0.00173092	0.00132059
ifih1	ENSMUSG00000026896	0.0382367	0.0384678	0.0268986
gca	ENSMUSG00000026893	0.0211221	0.0347299	0.0289474
kcnh7	ENSMUSG00000059742	1.53063e-05	0.000656234	0.00105432
fign	ENSMUSG00000075324	0.0650327	0.0475056	0.0353259
grb14	ENSMUSG00000026888	7.82652	6.11443	4.78577
cobll1	ENSMUSG00000034903	0.0668632	0.0750166	0.0641232
gm13594	ENSMUSG00000086881	0.0136196	0.0108128	0.0131791
slc38a11	ENSMUSG00000061171	0.00313406	0.00355847	0.00341519
scn3a	ENSMUSG00000057182	0.0125453	0.0111612	0.0110336
gm13595	ENSMUSG00000086701	1.89154e-05	2.00438e-05	2.70716e-05
scn2a	ENSMUSG00000075318	0.00935214	0.00747912	0.00750576
csrnp3	ENSMUSG00000044647	0.265624	0.316335	0.274244
gm13619	ENSMUSG00000052865	0.0100133	0.00365251	0.00218951
gm13617	ENSMUSG00000085160	6.33956e-06	0.000469064	0.000110978
galnt3	ENSMUSG00000026994	0.0013028	0.000943117	0.000773885
ttc21b	ENSMUSG00000034848	0.0946164	0.101218	0.0731919
gm13618	ENSMUSG00000086671	3.53104e-06	1.08055e-05	3.81409e-05
scn1a	ENSMUSG00000064329	0.000227273	0.000210281	0.000110055
gm13629	ENSMUSG00000087301	8.15361e-05	0.000212039	0.000150479
scn7a	ENSMUSG00000034810	0.0233661	0.0128703	0.0129036
b3galt1	ENSMUSG00000034780	0.00432349	0.00402397	0.00396852
gm26743	ENSMUSG00000097067	1.13627e-06	9.74791e-07	9.94784e-07
stk39	ENSMUSG00000027030	0.190155	0.186444	0.157919
gm13596	ENSMUSG00000085182	3.17923e-07	5.04573e-07	2.83896e-07
cers6	ENSMUSG00000027035	0.292188	0.282085	0.241123
nostrin	ENSMUSG00000034738	0.0295893	0.0203091	0.0187946
spc25	ENSMUSG00000005233	0.109766	0.149739	0.134694
g6pc2	ENSMUSG00000005232	0.00953176	0.0053303	0.0050014
gm13613	ENSMUSG00000086819	0.000191201	0.000380678	1.30496e-06
dhrs9	ENSMUSG00000027068	0.00435297	0.000549031	0.00130325
lrp2	ENSMUSG00000027070	0.0450708	0.306212	0.272504
bbs5	ENSMUSG00000063145	0.022995	0.0239768	0.0231946
klhl41	ENSMUSG00000075307	0.00021173	0.00069841	0.000555884
fastkd1	ENSMUSG00000027086	0.0747557	0.0647818	0.0577407
ppig	ENSMUSG00000042133	0.683945	0.602242	0.489696
cfap210	ENSMUSG00000070883	0.0508333	0.0500831	0.0515814
phospho2	ENSMUSG00000027088	0.113516	0.123554	0.101104
klhl23	ENSMUSG00000042155	0.323212	0.287234	0.25944
ssb	ENSMUSG00000068882	1.3971	1.20068	1.06394
mettl5	ENSMUSG00000051730	0.115905	0.106116	0.0901382
gm13625	ENSMUSG00000089902	0.00860051	0.00619079	0.00409637
mettl5os	ENSMUSG00000085735	0.00372305	0.00630219	0.00412843
ubr3	ENSMUSG00000044308	0.216215	0.181171	0.146103
gm13631	ENSMUSG00000086132	7.27789e-07	1.79714e-06	2.86937e-05
sp5	ENSMUSG00000075304	0.0015928	0.00109913	0.000868393
gad1os	ENSMUSG00000087264	0.000668946	0.000982556	0.000494864
erich2os	ENSMUSG00000086515	0.000816388	0.00162851	0.000665322
erich2	ENSMUSG00000075302	0.00125348	0.00348518	0.00178186
gm26558	ENSMUSG00000097025	0.00635273	0.00507954	0.00318663
gorasp2	ENSMUSG00000014959	0.315793	0.323462	0.273074
tlk1	ENSMUSG00000041997	0.346781	0.300982	0.250561
gm13632	ENSMUSG00000085868	2.2183e-07	5.79005e-06	1.89717e-07
mettl8	ENSMUSG00000041975	0.1092	0.0756793	0.062139
dcaf17	ENSMUSG00000041966	0.157942	0.111804	0.0918332
cybrd1	ENSMUSG00000027015	0.00716815	0.00501222	0.003111
dync1i2	ENSMUSG00000027012	0.716842	0.551902	0.462352
slc25a12	ENSMUSG00000027010	0.121487	0.0786589	0.0700611
hat1	ENSMUSG00000027018	0.314386	0.300842	0.267379
metap1d	ENSMUSG00000041921	0.0937262	0.0829128	0.075104
dlx1as	ENSMUSG00000084946	9.44252e-07	6.78692e-07	8.2726e-07
dlx1	ENSMUSG00000041911	0.000489821	0.000768319	0.000822378
dlx2	ENSMUSG00000023391	1.16752e-06	7.46179e-07	7.37361e-07
itga6	ENSMUSG00000027111	0.518303	0.27155	0.224295
gm13663	ENSMUSG00000086641	1.8858e-06	2.20885e-06	0.000101306
pdk1	ENSMUSG00000006494	0.103812	0.0673667	0.0649116
rapgef4	ENSMUSG00000049044	0.189837	0.175107	0.148062
rapgef4os1	ENSMUSG00000085439	0.000147754	0.000637552	0.000253284
rapgef4os2	ENSMUSG00000085001	0.000866239	0.0011105	0.00036469
rapgef4os3	ENSMUSG00000086231	0.00304394	0.00188696	0.00245836
map3k20	ENSMUSG00000004085	0.244051	0.143885	0.113164
cdca7	ENSMUSG00000055612	0.116377	0.0897113	0.0755263
6430710c18rik	ENSMUSG00000085427	0.00367555	8.38845e-05	0.00164901
sp3	ENSMUSG00000027109	0.435999	0.375354	0.31997
sp3os	ENSMUSG00000063714	0.110791	0.112241	0.093601
ola1	ENSMUSG00000027108	0.532139	0.524216	0.445764
sp9	ENSMUSG00000068859	3.31054e-05	0.00452481	0.00147524
cir1	ENSMUSG00000041777	0.371339	0.34327	0.30061
scrn3	ENSMUSG00000008226	0.0732612	0.064913	0.0536415
[truncated: 20,785 more rows]
