# Supplementary material for: Fosl2 Regulates FSH‐Dependent Follicle Maturation Through Feedback Amplification of FSH/FSHR Signaling
Source: Adv Sci (Weinh). 2026 Apr 9:e75223. Online ahead of print. doi: 10.1002/advs.75223 (PMC13334666; doi:10.1002/advs.75223)
Supplement: Supplementary file 5 — Supporting File 5: advs75223‐sup‐0005‐TableS4.xlsx. [file ADVS-9999-e75223-s005.xlsx]

## Sheet: Sheet1
Supporting Table S4. Transcription factor gene expression from integrated spatial and single-cell transcriptomics.
gene_name	PF	AF	BAF
st18	0.00010321	0.000237109	0.000120934
prdm14	2.88609e-05	0.000195112	6.13834e-05
npas2	0.000775883	0.000349745	0.000845618
stat4	0.000481215	0.000557238	0.000536568
smarcal1	0.0955986	0.11289	0.0930768
fev	2.03827e-06	3.23363e-05	1.2793e-06
pax3	7.90143e-06	0.00110689	0.00274479
sp110	0.0040459	0.00549527	0.00464649
sp140	0.00777104	0.0079229	0.00827411
lhx4	0.00100427	0.0025033	0.000786304
zbtb37	0.146415	0.146972	0.11047
blzf1	0.0596048	0.0874048	0.0689167
mael	0.000117943	5.77224e-06	0.000272814
lmx1a	0.00045097	0.00353835	0.00244087
nr1i3	0.00201936	0.00191252	0.00205839
mixl1	0.000188664	1.49837e-05	0.000213322
prox1	0.0208613	0.017548	0.0216283
ptf1a	1.0607e-06	7.49955e-07	1.60036e-05
lhx3	2.93832e-05	0.00196336	0.00161192
zbtb34	0.0373386	0.0374735	0.0329283
zbtb43	0.0829381	0.0835435	0.0726223
zbtb6	0.107414	0.133664	0.115914
zbtb26	0.0887239	0.0905052	0.0738888
lhx2	0.000331983	0.000595723	0.000481657
nr5a1	0.262106	0.319418	0.264895
zeb2	1.44785	1.63584	1.33514
csrnp3	0.265624	0.316335	0.274244
dlx1	0.000489821	0.000768319	0.000822378
sp9	3.31054e-05	0.00452481	0.00147524
hoxd11	0.00869442	0.0101619	0.00748739
nr1h3	0.00823777	0.00604515	0.0100602
zfp408	0.0245628	0.0286475	0.0299289
rag1	5.7796e-05	7.88578e-05	1.87439e-06
myef2	0.279879	0.298484	0.260491
zfp661	0.0177588	0.0210605	0.0151051
insm1	0.000201921	0.00020671	5.27123e-05
nkx2-4	0.000251683	0.000560338	0.000188181
foxa2	1.02834e-05	0.000348568	0.000663572
zfp937	0.0238679	0.0242946	0.0181253
zfp345	0.00179002	0.00262328	0.00113791
vsx1	3.32693e-06	1.20864e-05	1.43678e-06
sox12	0.278365	0.340907	0.279226
tox2	0.75249	1.51183	1.27596
hnf4a	2.47509e-06	9.37525e-05	1.45544e-05
rbpjl	0.00024707	0.000492835	0.000201974
zfp663	0.00025744	0.000382844	0.000329478
zfp831	6.1049e-07	5.36041e-07	2.32391e-06
gm14444	8.19194e-07	0.000301027	5.20505e-07
gm14393	0.000558617	0.000503595	0.000580054
gm14399	0.00930372	0.0095713	0.00529993
gm14443	0.00479942	0.00606553	0.00535483
gm14391	0.00489913	0.0130492	0.00829853
gm4631	0.0140846	0.0171234	0.00946622
zfp968	0.010516	0.0161188	0.0155655
gm4724	0.00342413	0.00357342	0.00239975
gm6710	0.070879	0.0731373	0.0645403
gm2026	0.000109583	0.000169256	0.000336659
zfp967	0.000906846	0.00297427	0.000974227
gm14308	0.00160573	0.001978	0.000813528
gm14305	0.051238	0.0596523	0.051684
gm14295	0.038628	0.0386313	0.0286483
gm14296	0.0327196	0.0341343	0.0262688
gm14419	0.00850423	0.0101567	0.00958847
gm14401	0.000954004	0.00394419	0.00128494
gm14410	0.00751506	0.00564845	0.00756914
gm14403	0.0125705	0.0203392	0.0129204
gm14325	0.0117593	0.0122995	0.00984431
zfp971	0.0180013	0.0188539	0.0172971
tcfl5	8.71766e-05	0.000413523	0.00082729
sox2	2.12613e-06	1.96243e-05	0.000343916
sohlh2	0.000132048	4.55786e-06	0.000272746
gon4l	0.285331	0.293296	0.235812
creb3l4	0.00630281	0.0083429	0.0060653
gabpb2	0.210187	0.216321	0.154259
pias3	0.0960285	0.115428	0.101892
phtf1	0.102394	0.144779	0.116946
neurog2	1.95662e-06	7.26792e-05	0.000444499
lhx8	0.000203893	2.3742e-05	0.000432392
tox	0.146162	0.223348	0.181907
pou3f2	3.5284e-06	7.87665e-05	1.64281e-06
arid3c	1.36191e-05	8.6427e-05	0.00045932
foxe1	1.78019e-07	7.27498e-06	2.87485e-05
tal2	4.07617e-05	0.00160348	0.000721095
zkscan16	0.00307797	0.00365638	0.00219059
bnc2	0.298051	0.34946	0.277812
foxd3	1.91469e-05	0.000218724	1.17212e-05
dmbx1	1.17625e-06	0.000110719	0.000207355
klf17	2.59503e-06	0.000244284	0.000280904
nfyc	0.273865	0.276287	0.239613
zfp69	0.00632531	0.00728674	0.0052154
mtf1	0.0739242	0.083967	0.0639123
nr0b2	0.0273511	0.0625309	0.0549681
runx3	0.000934088	0.00086093	0.00138116
grhl3	0.005378	0.0129832	0.0120353
e2f2	0.0185631	0.026901	0.0287767
zfp46	0.0545553	0.0576048	0.0479353
zbtb40	0.027616	0.0290935	0.0300241
zfp986	0.000161483	0.000307492	1.19092e-06
zfp987	6.4332e-05	0.000211672	2.71687e-06
zfp600	2.95442e-07	8.33302e-05	1.68241e-05
zfp981	0.000703681	0.000700853	0.000858025
zfp993	0.00126825	0.000888628	0.00141899
zfp988	0.000233838	0.000394037	0.000197614
zfp982	0.000587988	0.00153242	0.00126022
zfp985	0.00971932	0.0116818	0.0082922
zfp534	0.000336643	0.00165156	0.000560864
zfp933	0.0385981	0.0526247	0.0422675
cenps	0.0433367	0.046445	0.0432497
gatad1	0.491961	0.534347	0.44037
gbx1	0.000475462	0.00039729	0.000501255
cenpa	0.481506	0.519002	0.447627
fosl2	1.37909	1.806	1.46659
lcorl	0.34135	0.346653	0.290204
gsx2	9.5659e-07	1.01306e-06	9.49612e-07
hopx	0.049649	0.0855182	0.0665339
prdm8	5.88936e-05	5.03455e-05	0.000191447
gfi1	0.000333735	0.000812949	0.000661959
zfp932	0.0326665	0.0400044	0.0384158
gm17655	0.00726984	0.0138622	0.00605792
zfp605	0.0598482	0.0722679	0.0561259
zfp11	0.0178347	0.0243793	0.0143798
cux1	0.626519	0.63763	0.518002
zfp113	0.0997733	0.112142	0.0941504
uncx	3.51692e-07	0.000113012	3.35226e-06
zfp316	0.038078	0.0416379	0.042157
bhlha15	0.000667598	0.00149544	0.00122531
dlx5	0.000140441	0.000284518	0.000231969
tfec	0.00109189	0.00128201	0.00100395
irf5	0.00499159	0.00539246	0.0032769
klf14	2.2122e-06	0.000617117	0.000426448
creb3l2	0.605987	0.790784	0.656248
parp12	0.0392113	0.0454849	0.0350654
zfp467	0.256922	0.386431	0.315157
creb5	0.0129503	0.0166719	0.0172965
vax2	5.93029e-06	0.000114243	0.000138133
noto	2.27487e-05	1.25467e-06	0.000116612
pparg	0.26491	0.417333	0.339285
zfp239	0.0576191	0.0605502	0.0430701
zfp9	0.0722894	0.076581	0.0585725
nanog	0.000974709	0.000881622	0.00135769
foxm1	0.0444486	0.053604	0.0454839
zfp418	0.00390803	0.00584612	0.00419867
zfp551	0.0231067	0.0245162	0.0231792
zfp606	0.0951865	0.100699	0.0908092
zfp329	0.236499	0.247127	0.20418
zbtb45	0.0436094	0.0485473	0.036218
obox7	1.71753e-06	1.81781e-06	1.70593e-06
obox5	1.87154e-05	2.01254e-05	1.7297e-05
zfp541	2.12801e-05	8.32747e-07	5.96134e-05
npas1	3.03421e-07	2.55547e-05	7.8819e-05
zfp296	0.00508163	0.00485809	0.00558043
zfp235	0.0328017	0.0355336	0.0301607
zfp111	0.0309039	0.0318097	0.0229681
zfp109	0.00458921	0.00613973	0.00323047
zfp93	0.00931407	0.00990769	0.00635015
zfp575	0.0068943	0.00746402	0.00700267
dmrtc2	6.96987e-06	2.49426e-05	3.03735e-06
zfp607b	0.0123824	0.0180936	0.0147032
zfp60	0.0689868	0.0723756	0.0592565
zfp626	0.042021	0.0448087	0.0242643
zfp790	0.0255308	0.0308542	0.0252475
zfp420	0.0129306	0.019105	0.014648
zfp27	0.0165485	0.0210404	0.020874
zfp74	0.0575835	0.0619987	0.0465287
zfp14	0.0179418	0.0217449	0.0185953
zfp260	0.378951	0.386356	0.311804
zfp536	0.0116384	0.0144907	0.00836704
zfp619	0.0114184	0.0137287	0.0126975
aw146154	0.0243862	0.0262897	0.0191143
gm6871	1.28929e-05	4.3228e-07	8.5616e-05
zfp788	0.0407984	0.0481824	0.038294
zfp976	0.0330746	0.0359438	0.0225262
zfp819	0.000380801	0.00119639	0.000812937
spib	2.36555e-06	5.14419e-05	3.28846e-05
zfp473	0.00221453	0.00198303	0.00346672
tulp2	0.151718	0.289065	0.245359
e2f8	0.0286799	0.0351867	0.0291528
mef2a	0.660701	0.726084	0.631192
mesp1	0.000114521	0.00046744	0.000237012
mesp2	1.40892e-05	0.000674609	0.000256486
bnc1	0.000755684	0.000478452	0.0011684
phox2a	0.000802762	0.00135406	0.000831148
ascl3	0.000107873	0.000102067	0.000156453
zkscan2	0.00404119	0.00695728	0.00495664
zfp668	0.0279822	0.0374692	0.0237149
hmx2	2.55547e-06	0.000405598	4.33416e-06
ebf3	0.00314042	0.00295507	0.00317276
nkx6-2	2.79002e-05	0.000117734	0.000359
msx3	3.68452e-06	0.000379929	9.91785e-05
zfp941	0.00808833	0.00991766	0.00498381
irf7	0.0168284	0.0322173	0.0270938
thap1	0.0660919	0.0665612	0.0605411
zfp42	3.62988e-05	1.1062e-06	9.93879e-05
helt	2.52951e-05	3.23393e-05	8.0745e-05
hmgb2	1.62223	1.70776	1.55061
zfp964	0.0102772	0.0151013	0.00991539
pbx4	0.00552442	0.0104816	0.00948281
rfxank	0.0661571	0.073289	0.0606478
zfp709	0.0328116	0.0337759	0.0281943
zfp882	0.028168	0.0309766	0.025137
zfp617	0.076156	0.0823727	0.0646362
zfp961	0.0367994	0.037355	0.0296993
isx	1.6746e-06	3.38666e-05	2.41311e-07
zfp827	0.108993	0.123324	0.107026
cc2d1a	0.0367451	0.0401761	0.0311658
cbfb	0.32357	0.350898	0.300372
foxc2	0.00158837	0.00203529	0.00149668
foxl1	0.00393139	0.00368739	0.00469215
snai3	3.66119e-06	5.25966e-06	8.21944e-06
zfp558	0.00522003	0.0061474	0.00545961
zfp26	0.157859	0.16928	0.135816
zfp426	0.0771069	0.098255	0.0754314
zglp1	0.0010483	0.00175159	0.00165248
zfp809	0.0459156	0.0468094	0.0393261
zfp810	0.0528415	0.0567506	0.0497099
tbx20	2.79804e-05	0.00011918	0.000102989
thyn1	0.419997	0.421102	0.369273
prdm10	0.0242269	0.0258059	0.0269691
arid3b	0.018264	0.0219322	0.0156452
gcm1	2.54258e-06	0.000355414	9.11463e-05
tbx18	2.47118e-06	2.82147e-06	2.25994e-06
foxl2	1.14353	1.85539	1.53599
lrrfip2	0.246683	0.27295	0.221183
eomes	0.000259649	0.000658163	0.000852624
2010315b03rik	0.0282711	0.0369066	0.0282593
olig3	1.49901e-06	1.45885e-06	4.57269e-05
hey2	0.207279	0.402872	0.339928
zbtb24	0.0831835	0.0929583	0.0732243
prdm1	0.0619167	0.0823671	0.065617
lin28b	4.14172e-06	4.2984e-06	3.56691e-06
hsf2	0.16234	0.166504	0.142747
neurog3	1.91647e-05	1.41468e-05	2.27587e-05
zfp280b	0.103746	0.143075	0.117253
creb3l3	0.0535248	0.0582259	0.0463585
zfp433	0.000588382	0.000815864	0.000326043
gm4767	1.13717e-06	0.000667004	0.000607435
zfp873	0.0446691	0.0453031	0.0354544
bc024063	0.00973595	0.0106498	0.00902523
nfyb	0.29744	0.303364	0.240251
myrfl	4.35783e-06	7.30503e-06	1.65333e-06
yeats4	0.469101	0.523153	0.41992
stat2	0.0669148	0.0748858	0.0721534
purb	1.84659	1.98553	1.67239
sox30	0.00742539	0.0206255	0.0171315
zfp454	0.0172329	0.0213587	0.0150499
prop1	4.89525e-05	1.60671e-05	4.91133e-05
zfp672	0.0761349	0.0882642	0.0629109
2810021j22rik	0.0173925	0.0203489	0.0162444
srebf1	0.0598318	0.0854621	0.0678357
hes7	0.00552521	0.00592162	0.00562117
ybx2	0.00165585	0.00216752	0.00275264
foxn1	2.08948e-06	1.2433e-06	2.71661e-06
sebox	8.98604e-07	1.03289e-06	9.42322e-07
lhx1	0.000381866	0.00149591	0.00204888
tbx4	0.000209851	0.000492793	0.000329182
hsf5	0.00120371	0.00159792	0.0013323
nfe2l1	1.2103	1.31468	1.1038
sp6	0.000699745	0.00272557	0.000642897
stat5a	0.105051	0.152934	0.140606
mlx	0.168636	0.180503	0.16172
ncoa1	0.206686	0.241052	0.206059
grhl1	0.000472123	0.00109908	0.000649351
ahr	0.140499	0.268737	0.218525
meox2	0.00012691	0.000403507	0.000290661
zfp277	0.808068	0.946037	0.78011
npas3	0.00292651	0.00315821	0.00283567
insm2	7.86032e-07	5.00908e-05	0.000427983
pax9	9.02007e-08	7.92692e-08	1.0165e-07
six1	7.75632e-05	4.10788e-05	0.000660288
hif1a	0.744097	1.33437	1.11753
prox2	0.013654	0.0133195	0.0143136
rcor1	0.283969	0.328394	0.273202
zbtb42	0.00793355	0.00808745	0.00678779
sp4	0.0886177	0.0889524	0.0636563
pou6f2	0.00058027	0.00106233	0.00144223
zscan26	0.097765	0.119184	0.0913037
zkscan4	0.0156763	0.0182209	0.0123273
irf4	0.000535599	0.00186944	0.00148066
foxq1	0.0165698	0.0194004	0.0170653
gcm2	0.000328135	0.0026236	0.00155032
barx1	1.18599e-05	1.84983e-05	1.28358e-06
mxd3	0.0586755	0.0615154	0.0603018
pitx1	0.000150065	0.000493971	0.000556342
gm3604	0.00406334	0.00437211	0.00390299
gm5141	0.0138056	0.0161218	0.0189754
zfp759	0.0109331	0.012754	0.00908884
zfp455	0.00367015	0.00688961	0.00408631
zfp458	0.0457752	0.058112	0.0431616
zfp429	0.0310495	0.0337908	0.0255003
zfp65	0.0714612	0.0729545	0.0601239
zfp493	0.00899049	0.00978252	0.00497492
irx2	0.000107378	5.02772e-05	0.00016554
irx4	7.29754e-05	9.45812e-05	5.43411e-06
foxd1	0.00346775	0.00287246	0.00358749
isl1	6.53133e-06	0.000855418	0.0010622
thrb	0.0401136	0.101731	0.0870085
hesx1	9.22129e-05	0.000185836	7.54832e-05
zfp488	1.55333e-07	2.01675e-07	2.20637e-07
zfp219	0.190986	0.212424	0.20185
homez	0.0240528	0.0354758	0.0261373
zfhx2	0.0576686	0.0797418	0.0683582
gata4	0.401026	0.558682	0.486011
ebf2	0.000203481	0.000310475	0.000333647
pou4f1	0.00165395	0.00304876	0.00120137
zic2	0.000175287	8.76931e-05	0.000233279
zfat	0.0223096	0.0257443	0.0228615
zfp41	0.112889	0.121599	0.110163
scrt1	0.000224961	0.0011438	0.000205256
srebf2	0.151159	0.247931	0.18779
ppara	0.0335335	0.0360288	0.0274997
dbx2	1.57445e-06	0.000244268	0.000210396
zfp641	0.0342952	0.0390191	0.0267385
atf1	0.323539	0.326421	0.296065
sp7	7.60204e-05	8.06696e-05	0.000279213
hoxc13	3.59449e-05	0.000395691	5.57461e-05
hoxc11	1.16166e-05	8.98427e-06	0.00014506
hoxc5	0.0125423	0.0156966	0.0103625
zfp174	0.0101532	0.0174654	0.0097603
nr1i2	3.10148e-06	0.000225955	0.000179274
usf3	0.118553	0.127451	0.112276
pou1f1	9.29514e-05	0.000481936	0.000312716
gabpa	0.143331	0.144913	0.120449
olig2	1.42335e-06	7.85599e-05	1.5416e-06
olig1	4.0793e-07	1.48466e-05	4.54432e-05
sim2	2.51484e-07	5.1938e-05	8.74919e-07
tfb1m	0.0331232	0.0336224	0.0262775
prdm9	0.00678712	0.00695014	0.00620487
zfp960	0.0023902	0.00464355	0.0054257
zfp160	0.0668654	0.0671328	0.0503406
zfp983	0.0290679	0.0295472	0.0234864
zfp820	0.0596914	0.0723191	0.0546648
zfp942	0.083716	0.0944445	0.0789352
zfp943	0.035238	0.0384409	0.0314047
zfp947	0.00986131	0.0158412	0.00884652
zfp994	0.039873	0.0433959	0.0291561
zfp758	0.0362685	0.0425614	0.0362943
zfp946	0.0385395	0.0440442	0.0298413
zfp213	0.0371182	0.046134	0.0353787
sox8	0.0258058	0.0309047	0.0259587
spdef	0.000116416	0.00017384	0.000143781
wiz	0.220711	0.236559	0.186048
zfp952	0.0412707	0.0422982	0.0382047
zfp763	0.047183	0.0520256	0.0464949
zfp563	0.0412464	0.04171	0.0344172
zfp414	0.124341	0.129215	0.0987353
zbtb22	0.102155	0.112075	0.09407
pbx2	0.181043	0.184985	0.156083
atf6b	0.230984	0.289656	0.232381
trerf1	0.162587	0.178782	0.158296
six2	0.00133913	0.00528486	0.00541466
gm20939	0.00855028	0.0111273	0.00960827
crem	0.084185	0.0941733	0.0801244
zfp438	0.0421485	0.0518505	0.0455615
mkx	0.215641	0.231372	0.18178
gata6	0.770134	1.28099	1.04
zfp24	0.306633	0.32867	0.259144
cdx1	0.000128768	0.000540728	7.01707e-05
zfp532	0.131295	0.143412	0.122603
rax	3.94823e-05	0.000189778	0.000858658
mbd2	0.437161	0.462454	0.375518
batf2	0.00127153	0.00416758	0.0019708
esrra	0.0508454	0.0624851	0.0472687
zbtb3	0.00414281	0.00468804	0.00481842
rorb	0.0249496	0.0475915	0.0324459
dmrt2	9.79828e-05	0.000234428	3.29024e-05
nkx2-3	6.22302e-05	5.88837e-05	0.000144132
pax2	0.00100727	7.5429e-05	0.00115217
tlx1	7.93276e-05	0.000199536	2.35361e-05
tfe3	0.185442	0.192739	0.146824
gata1	0.01249	0.0147541	0.00980555
elk1	0.120011	0.125659	0.103736
rhox1	2.25899e-05	1.42019e-06	8.85594e-05
rhox6	1.17739e-06	2.12957e-07	5.67436e-05
rhox7b	1.86212e-05	0.000602524	0.000498719
rhox9	0.000276728	0.00122343	0.000704454
rhox10	4.66752e-05	0.000175187	1.58658e-06
rhox13	5.60977e-07	9.38712e-08	2.83589e-05
smarca1	0.87861	1.11025	0.945764
elf4	0.0194378	0.0200331	0.0153155
zfp449	0.05239	0.0528248	0.0397495
zic3	0.000394101	0.00135384	0.000305207
sox3	0.000210139	0.000784095	0.00115644
aff2	0.45177	0.721037	0.560286
zfp275	0.110343	0.129416	0.10695
zfp92	0.000305769	0.000748436	0.000693164
dmrtc1a	0.000397835	0.00044818	0.000235785
pou3f4	0.000181986	0.000370941	0.000659712
zfp711	0.145065	0.166978	0.131573
dach2	0.0033236	0.00427086	0.00228779
zmat1	0.10297	0.14983	0.130075
esx1	1.08464e-06	0.000459001	0.000215467
